# Supplementary material for: microDuMIP: target-enrichment technique for microarray-based duplex molecular inversion probes
Source: Nucleic Acids Res. 2014 Nov 20;43(5):e28. doi: 10.1093/nar/gku1188 (PMC4357688; doi:10.1093/nar/gku1188)
Supplement: SUPPLEMENTARY DATA [file supp_gku1188_nar-01689-met-g-2014-File008.xls]

## Sheet: Table_S1
Supplementary Table S1. Sequences used for experiment
Primer		Sequence
Oligo_Even_F		5'-GGTAGCAAAGTGCAGATGTGCTCTTCA-3'
Oligo_Even_R		5'-TGAACTCACACTGCTCTGAACTCTTC-3'
Oligo_Odd_F		5'-CTATGAGCATGTTCTTCAGGCTCTTCA-3'
Oligo_Odd_R		5'-GCAGTTAATTACGCTTGCTGCTCTTC-3'
Capture_AmpF		5'-CAGATGTTATCGAGGTCCGAC-3'
Capture_AmpR		5'-GGAACGATGAGCCTCCAAC-3'
Illumina adapter Barcode_F		5'-AATGATACGGCGACCACCGAGATCTACACTCTTTCCCTACACGACGCTCTTCCGATCT-(Barcode*)-T-3'
Illumina adapter Index_R		5'-CAAGCAGAAGACGGCATACGAGAT-(Index**)-GTGACTGGAGTTCAGACGTGTGCTCTTCCGATCT-3'
Illumina adapter Flanking_F		5'-AATGATACGGCGACCACCGA-3'
Illumina adapter Flanking_R		5'-CAAGCAGAAGACGGCATACG-3'
* Barcode : AGTGTC, GTGCTA, TCGATG
** Index : CGTGAT, ACATCG, GCCTAA, TGGTCA, CACTGT, ATTGGC, GATCTG

## Sheet: Table_S2
Supplementary Table S2. Sequences of primers used for sanger sequencing
Chromosome	Position	Forward primer	Reverse primer	Sanger validation results
chr1	17380497	CTATGCTTCCTCAGTCTCTCC	TAGTGGGTCCTCAGTGGATG	o
chr1	45797505	CAGTATCCAGGTACCTGAGTTG	CTAACCTGAGTAAGATTCTGCAG	o
chr1	78435638	TACTTACCTTGTCTAGTTTTCTTTCC	TCACATATACATGTATCAGGAAGTAAAT	x
chr2	29446202	GTTAATGTAAGCCAACATACATGG	AGTACAAGCTGAGCAAGCTC	o
chr2	30143499	GATGGTGGCAGCAGTAGGTC	ACGCACAGTCCTCTGGAGAT	o
chr2	48030692	CGATGAAGCCTCACTTTTACC	CCTAATGTCACAAATGACTTTCTG	o
chr3	10089723	GGATAAGCAACTCTTAGGTTGTG	CAGAACACAGAGTTAGAGCCA	o
chr3	10089738	TTAGGTTGTGTACTAACTGTTTCC	GAGAATTTTAGAGCTCAGAACAC	x
chr3	10089723	GGATAAGCAACTCTTAGGTTGTG	GAGTTAGAGCCACCAGTCAAG	o
chr3	10106408	AGTCCCACAGCTTCTTTCCT	CTGACTTTTGGCCTGATTCC	o
chr3	138665893	GCTTGCTTGCTGGAGGC	GTGACTTGGAGATGAACTCGC	x
chr3	181432166	TACTGTGTTTGAAATATTTTCTTATGG	GTTAACATTAGCACATGATGCTG	x
chr4	1807894	CGAGGACAACGTGATGAAGA	AGCTCTGCAGGACACGTACA	o
chr4	20533621	CAGTATGTTCCACAAATCTTCTGTG	CTAAATTCATGTTACAGGTCATCATC	x
chr4	106163111	GAAAGACTGGTAAAGTGTGGT	GAAGAAGAACAGCTCAGAGCTG	o
chr5	112164561	GTCTTGAACTCCTGGTCTCA	CACTTCCAACTTCTCGCAACG	o
chr5	112176325	CTGTGTACAAACTTCTACCATCAC	CATAGCAGAATTAATGCATTCTGC	o
chr5	112176559	GAAGTACAGATGAGGCTCAAGG	CTTACACGTGTCCTATATTCAGTAT	o
chr5	112176756	GAAACCAACTTCACCAGTAAAACC	CAGTAAGGAGTTCCTTCAATAGGC	o
chr7	6026775	TACATCAACCTGAGAGGCTG	AGCACTTCCGTGGATTCTGAG	o
chr7	116397572	TTGAAATGCACAGTTGGTCC	AGGATCCTGGAGGGGAGATA	o
chr7	148506396	CTATCCTGTGATCACCGTTAAC	TTCACTGGGCTGTGCTTACT	o
chr8	30946403	CCAGAAGACCAGTTTGTATTGG	GTGAAGTTGTGCTGTTGCTG	o
chr8	145738434	GCATGTCCAAAGCCTGTAC	CCACCTCTTCCTGCAGC	x
chr8	145741702	TGGCTGTGCCTGTACAGGTT	CTCAGAGGAATCACAACTTCTGATC	o
chr8	145741765	TGGAGGGTCTTCCTCAACTG	GGTTACAGCGATGTCACAGTGA	o
chr8	145742514	CTTTCAGATTGGCCTTGAGC	GGACTGGGCAAAGTGAAGAA	o
chr9	36840623	CTCTCTGGCTATCTTCAGGAG	CTCGAAATCTTATGAGCAGGTTG	o
chr9	139407932	CCTCTGCACTGAGAAACGC	CTAAAGGACTCTGCGAGTCTG	o
chr10	8100647	GACGAGAAAGAGTGCCTCAA	GAAGAGTCCGGAGCTGTACTC	o
chr10	123298158	CAGGACTTAACGTTCATGCT	GGTGATTCTTCCATACCTTTCTTG	o
chr12	49426697	GACAGTAAAGTTCGACTCTGG	CTTCAGCAGAGTCTGATGTC	x
chr12	49426761	ACTGCTGCTGTTGTTGTTGC	CTTATGGGACACAGGCTGGT	x
chr12	49445202	CTCCTCAGGCACAGGAGAC	CCTGAGGACTCACCTGCTT	x
chr13	28543138	GTGGTAACCGCCGTAGTCC	CCCTTTCCCTTCGTGCC	x
chr13	73345950	ACTTGTTATTTGAACCACTCGAT	TGGTAGAGGTGACTGAGTCT	x
chr16	396264	CTCATCAGCACCTTTCCCTG	GAGGAAAACACCTATCCCTCC	o
chr16	2122314	CTGAGAACAGGGCTCCATAG	AGAGTGCAGCTGAGTTTGA	x
chr16	3777836	GTGATGCTCTCACAATGCTAC	CTTAGTAACCAGGTGCGGTC	o
chr17	15960846	CAAATGCCAAGACAGTGGAC	GCTAGAAATCAAGTTTCCTCGC	x
chr17	37879794	GATCCTCATCAAGCGACGG	CCTTGTAGACTGTGCCAAAAG	x
chr17	59760996	CTTTCTTCAATATGCAGAATTCCATTC	GATTGATGCCACCCTTACTAG	o
chr17	59763347	TGGTGATAGATGACTTGCTGCT	TTCTAAATGGGTACGGCAGC	o
chr17	59763465	GTTCCTGGACACATATCTTTGC	AACATATGGAGAACCATTCTGTAT	o
chr17	74732507	ACCGAGATCGAGAACGAGTG	CTCGCGACTGGGGAAATG	o
chr17	74733099	GTCGTGAAAGCGAACGAAG	CGATGTGGAGGGTATGACCT	o
chr18	60985446	CACATCACCAAGTGCACCTA	GTGCCACCTGTGGTCCAC	x
chr19	15298121	CAGAGGTACTTGTCCACCAG	GGTGGAGTGGAAGTAAGTGG	x
chr19	45868309	CAGGTCATCCAGGTTGTAGATG	CAGGGTTTGAAGAGTGGTTG	o
chr20	57429580	GGAGGAAAAGTACCCTCTCC	GGCATCTGGATCGGCTG	o
chr20	57429619	CAGCCTCAGCGGATACC	GGCATCTGGATCGGCTG	x
chrX	44938563	GGTGGAAGCTAACAATGAAC	CATACGAGACAACTGGAGAACAC	o

## Sheet: Table_S3
Supplementary Table S3. Full list and characteristics of 11,510 microDuMIP set for 228 gene panels
Probe ID is consisted of (Gene name).(exon number).(MIP number)
Probe ID	Targeted Regions			Ligation Arms				Extension Arms
	Chromosome	Begin	End	Sequences	Tm(℃)	GC(%)	Length(nt)	seq_EXT	Tm(℃)	GC(%)	Length(nt)
ABL1.0.0	chr9	133589698	133589809	GGGGTCCACACTGCAATGTTTT	64.55	50	22	TTCTGGAAAGGGGTACCTATT	58.49	42	21
ABL1.0.1	chr9	133589749	133589862	CTGCTCATGGTTTTCCTCATGC	62.78	50	22	TACTTGGGGACCAAAGAAGGC	62.73	52	21
ABL1.1.0	chr9	133710817	133710929	GGGTTGGGCTGAGTAGCCGCG	70.67	71	21	AGAGGGGTTCCGGCCCCCGAC	73.33	76	21
ABL1.2.0	chr9	133729444	133729552	ATGACCCCAACCTTTTCGTTGC	64.58	50	22	CTTTTTTCTGTTCCCCCCTTTCTC	62.45	45	24
ABL1.2.1	chr9	133729489	133729596	GGAGATAACACTCTAAGCATAACT	58.24	37	24	GTAGCATCTGACTTTGAGCCTC	61.42	50	22
ABL1.2.2	chr9	133729542	133729646	GTGGTGGTTGCAGGAGATAGAAATC	64.05	48	25	CAAGGAAAACCTTCTCGCTGGA	63.47	50	22
ABL1.3.0	chr9	133730176	133730285	CCAGTCAACAGTCTGGAGAAAC	61.49	50	22	GCTGATATGTCTGATTTGGTTCC	60.1	43	23
ABL1.3.1	chr9	133730231	133730336	AATGCCGCTGAGTATCTGCTGA	64.79	50	22	GGCTATAATCACAATGGGGAATGG	62.03	45	24
ABL1.3.2	chr9	133730278	133730387	CGTGAGAGTGAGAGCAGTCCT	63.97	57	21	AGGCTGGGTCCCAAGCAACTA	66.38	57	21
ABL1.3.3	chr9	133730324	133730439	GGAGGGTGTACCATTACAGGAT	61.67	50	22	AAACACTCCTGGTACCATGGG	62.46	52	21
ABL1.3.4	chr9	133730377	133730489	GACCCTTGGCAGGGGGCGCTG	73.1	76	21	GAGCAGCGGGATCAATGGCAG	66.75	61	21
ABL1.3.5	chr9	133730425	133730535	GGTCCTGCTGTCGGATTGATAA	62.82	50	22	TCCTGGCCAGAGGTCCATCTC	65.91	61	21
ABL1.4.0	chr9	133738136	133738252	CAAAGCGCAACAAGCCCACTG	66.13	57	21	CTGTGGGCTGAAGGCTGTTCC	66.29	61	21
ABL1.4.1	chr9	133738186	133738298	CAAGTGGGAGATGGAACGCAC	64.26	57	21	AGAGCCGCTTCAACACCCTGG	67.76	61	21
ABL1.4.2	chr9	133738239	133738352	CCAGTACGGGGAGGTGTACGA	65.79	61	21	GACGGGCTCATCACCACGCTC	68.34	66	21
ABL1.4.3	chr9	133738290	133738401	GTGGCCGTGAAGACCTTGAAG	64.19	57	21	ACTGTCTATGGTGTGTCCCCC	64.01	57	21
ABL1.4.4	chr9	133738340	133738451	GTACGTGGGGCAAGGCGTCTG	68.56	66	21	CGGACATCACCATGAAGCACAA	64.09	50	22
ABL1.6.0	chr9	133748237	133748348	CCGTGGTGCTGCTGTACATGG	66.59	61	21	CGTGTTGAAGTCCTCGTTGTCT	63.4	50	22
ABL1.6.1	chr9	133748285	133748391	GGAGTACCTGGAGAAGAAAAACTTC	61.68	44	25	CCCCCGTTCTATATCATCACTG	60.45	50	22
ABL1.6.2	chr9	133748333	133748445	CTGCGCCATGGAGTCACAGGG	68.4	66	21	ACTACCTGAGGGAGTGCAACC	64.26	57	21
ABL1.7.0	chr9	133750242	133750357	GCTGGAGCCAAGTTCCCCATC	66.13	61	21	GGAGCTCTCATGGGTGAACATT	63.04	50	22
ABL1.7.1	chr9	133750291	133750401	GGCCTACAACAAGTTCTCCATCAAG	64.22	48	25	AACTGCCTGGTAGGGGAGAAC	64.28	57	21
ABL1.7.2	chr9	133750345	133750456	ACTGAAGTGGTCCTTCCTGACT	63.43	50	22	AGGTTGATGACAGGGGACACC	64.56	57	21
ABL1.8.0	chr9	133753791	133753901	CATGGAGCGCCCAGAAGGCTG	68.73	66	21	GAACAGCCTTTCTCTTTCGGT	61.24	47	21
ABL1.8.1	chr9	133753846	133753952	ATGTAAGCCTTCCTCAGCCTGT	64.16	50	22	GAAATTGCTACCTATGGCATGTCCC	64.41	48	25
ABL1.8.2	chr9	133753893	133753997	CCAGGAAATTCAACTGTGCAGGAG	64.58	50	24	GGTGTATGAGCTGCTAGAGAAG	60.64	50	22
ABL1.9.0	chr9	133755444	133755554	CATCCCGGGGTACCTGCAGTG	67.62	66	21	GGATGATCTGACTTGGGTTTC	59.04	47	21
ABL1.9.1	chr9	133755495	133755605	CCTGGGTCATTCGGTTCACTT	63.05	52	21	GACCGGCCCTCCTTTGCTGAA	67.79	61	21
ABL1.10.0	chr9	133755878	133755989	AGAGCACAGAGACACCACTGA	63.56	52	21	GGATTTTTGTTTCTGTCCCTGTATG	60.98	40	25
ABL1.10.1	chr9	133755925	133756037	CCAGGGAGAGAGCGGTAAGTC	64.39	61	21	GGAAACAAGGCGTCCGTGGGG	68.85	66	21
ABL1.10.2	chr9	133755977	133756089	TTCCCTGCCAGAGGCTACATT	64.04	52	21	GCCCACCAAGACGAGGACCTC	67.51	66	21
ABL1.11.1	chr9	133759396	133759505	CAGCCCCAACCCCTCCCAAAC	68.43	66	21	GCCGTGTCTCCATTGCTCCCT	67.57	61	21
ABL1.11.2	chr9	133759447	133759554	CCAGCCGGAGCGCAGAGGGGC	75.06	80	21	CCTGAATGAAGATGAGCGCCTT	63.66	50	22
ABL1.11.3	chr9	133759495	133759608	GGCACTGGCTTTCACCCCCTT	68.11	61	21	GTTCAGCGCCTTGATCAAGAAG	62.75	50	22
ABL1.11.4	chr9	133759543	133759655	CAAAGCCCAGCAATGGGGCTG	67.53	61	21	AAACGCAGCAGCTCCTTCCGG	68.57	61	21
ABL1.11.6	chr9	133759646	133759755	GACCAGCAGCCGCCTAGCCAC	70.7	71	21	CCTTGGACACAGCTGACCCAG	65.69	61	21
ABL1.11.7	chr9	133759696	133759806	CAAGCGCTTCCTGCGCTCTTG	67.64	61	21	GGGGTCCCCAATGGAGCCCTC	69.57	71	21
ABL1.11.8	chr9	133759746	133759858	GACACGGAGTGGAGGTCAGTC	64.82	61	21	TCCCCACCTGTGGAAGAAGTC	64.21	57	21
ABL1.11.9	chr9	133759796	133759903	ACGGGAAGACAGTTTGACTCGT	64.52	50	22	CCGGCGAGGAGGAGGGCGGTG	74.2	80	21
ABL1.11.11	chr9	133759896	133760006	GAGGCACAGTAACGCCTCCCC	67.83	66	21	AGTCACGCTGCCTCGGGACTT	68.93	61	21
ABL1.11.12	chr9	133759945	133760053	GCTGCTGATGAGGTCTTCAAAG	62.19	50	22	GTCCACATTTGGAGGGCACAAA	64.28	50	22
ABL1.11.13	chr9	133759996	133760105	CGCCCAACCTGACTCCAAAAC	64.74	57	21	GCAGGGGAGAACAGGTCTGAC	65.16	61	21
ABL1.11.14	chr9	133760047	133760158	TCGGGCCTCCCCCACAAGGAA	70.66	66	21	CCCCAGGCTGGTGAAAAAGAAT	63.8	50	22
ABL1.11.15	chr9	133760093	133760208	CCCTGCTGCAGCTGAGCCAGT	70.17	66	21	AAAGACATCATGGAGTCCAGCC	63.04	50	22
ABL1.11.16	chr9	133760142	133760258	CACCAGGGGGCACCAGCAAGG	70.78	71	21	AAAACCCCTCCGGCGGCAGGT	72	66	21
ABL1.11.17	chr9	133760193	133760304	GAGGCACAAGCACTCCTCTGA	64.82	57	21	ACAAGGAAGAAGCTGGAAAGGG	63.19	50	22
ABL1.11.18	chr9	133760246	133760354	CCAGGCTCAAACCTGCCCCGC	71.28	71	21	CAGTGACCCCCACCAGCAAAG	66.26	61	21
ABL1.11.19	chr9	133760295	133760405	CTGGAGGAAAGCCCTCGCAGAG	67.54	63	22	CAAGGGCCCCGCCGAGGAGTC	72.24	76	21
ABL1.11.20	chr9	133760343	133760456	TCCTGGGCGCAAAGACAAAAG	64.44	52	21	TGAGTCGCCAGGGAGGGACAA	68.14	61	21
ABL1.11.21	chr9	133760396	133760506	GACGCTGCCAAGCCCAGCCAG	71.48	71	21	CGCCCCCACCAGCAGCCTCTG	72.79	76	21
ABL1.11.22	chr9	133760443	133760558	CGGCCACTCCAAAGCCACAGT	68.28	61	21	CAGAGCCCGAGCCAGGAGGCG	72.19	76	21
ABL1.11.23	chr9	133760495	133760607	CCCAGCCCCCGTTCCCTCCAC	72.07	76	21	AAAGCCACGAGTCTGGTTGATG	63.77	50	22
ABL1.11.24	chr9	133760546	133760654	CAGGGGACCAGCCGTCTTCCA	69.03	66	21	AGCCGGGAGAGGGCCTCAAAA	68.82	61	21
ABL1.11.26	chr9	133760646	133760754	CATCACCAAGGGCGTGGTCCT	67.54	61	21	CACGTTGCCATCAGCATCCTC	64.64	57	21
ABL1.11.27	chr9	133760699	133760803	ATCTCTAGGAACTCCGAGCAGA	62.53	50	22	CCGCCTTCATCCCTCTCATATCAA	64.59	50	24
ABL1.11.28	chr9	133760746	133760853	CGGCAAAAACCTCTACACGTTC	62.92	50	22	CAGCCTCCAGAGCGGATCGCC	70.21	71	21
ABL1.11.29	chr9	133760796	133760906	TGAGGAACAAGTTTGCCTTCCG	63.98	50	22	GGACAGCACCGAGGCGCTGTG	71.06	71	21
ABL1.11.30	chr9	133760843	133760953	AATCTCCGGGAGCTTCAGATCT	63.41	50	22	AGATGGCCAGCCACAGCGCAG	70.73	66	21
ABL1.11.31	chr9	133760897	133761006	CACTCAGGACTTCAGCAAGCT	63.03	52	21	TGCGTGAGCTATGTGGATTCCA	64.74	50	22
ABL1.11.32	chr9	133760945	133761053	ACATAGTGCAGAGGTAGCAGCA	64.17	50	22	TTCCGAGAGGCCATCAACAAAC	63.79	50	22
ABL1.11.33	chr9	133760992	133761108	CCTGCAGCACATGCGGGCTCG	71.71	71	21	ATCTGCCCGGCGACAGCAGGC	72.76	71	21
ATM.0.0	chr11	108098339	108098441	TCAATTTTTCCTTGAAATAAGTGTG	57.38	28	25	TTTACAGACAGTGATGTGTGTTCTG	61.85	40	25
ATM.1.0	chr11	108098494	108098599	GGGATGCTGTTTTTAGGTATTCT	59.14	39	23	AGTAACCCATTATTATTTCCTTTTT	55.56	24	25
ATM.1.1	chr11	108098541	108098651	TCTCTTTCATATTTATTTCTGTTGT	55.38	24	25	TAAGCGCCTGATTCGAGATCCT	64.01	50	22
ATM.2.0	chr11	108099893	108100000	GCAGGAAATCAGTAGTTTGGTCAA	61.95	41	24	CGAGTTTCTGAAATTGCATTTTG	58.38	34	23
ATM.2.1	chr11	108099947	108100049	AGTAAGTGATGTTATAAATTATAAA	50.89	16	25	CAGAAAGAAACAGAATGTCTGAGA	59.35	37	24
ATM.3.0	chr11	108106389	108106496	ACTACTCAAAGACATTCTTTCTGT	58.48	33	24	ATGTTTTTCTTTATTTGTTTATTTT	51.98	12	25
ATM.3.1	chr11	108106438	108106545	CAGCAACAGTGGTTAGGTATG	59.33	47	21	TGTCAAGAACTCTTAAATTATATCA	54.67	24	25
ATM.3.2	chr11	108106485	108106593	TCCTCATGAAATGAAACTTCACC	59.59	39	23	GGTGCTATTTACGGAGCTGAT	60.62	47	21
ATM.4.0	chr11	108114669	108114775	GCTGTTCTCAGACTGACGGATTAA	63.07	45	24	AATCATGACTAATAATTTTTTTT	49.67	13	23
ATM.4.1	chr11	108114719	108114827	GGCTATTCAGTGTGCGAGGTAA	63.06	50	22	CAGGCTCTATCTGAAACCTTC	58.49	47	21
ATM.4.2	chr11	108114773	108114878	GAAATACTTTTGATCTTGCAAGACC	59.54	36	25	GAATAATTCATGCTGTTACCAAAGG	59.36	36	25
ATM.5.0	chr11	108115507	108115614	GGAGATGAAATTCTTCCCACTTTG	60.5	41	24	ACCCAGTTGAGCTTGTTTGTTTC	62.67	43	23
ATM.5.1	chr11	108115558	108115660	GGCTTAATGATTCTTTAAAAGAAGT	56.72	28	25	GGTCTAAATCATATCTTAGCAGCTC	59.54	40	25
ATM.5.2	chr11	108115601	108115715	TATCCATCATCCGAAAGGAGCC	62.38	50	22	GGCTGTCAACTTTCGAATTCG	60.81	47	21
ATM.5.3	chr11	108115654	108115763	AATGTTTACTGTTTTGAATTTGCTT	57.78	24	25	CCACTTTGCTTTATATTTGGACTC	58.75	37	24
ATM.6.1	chr11	108117733	108117836	GCAGATATCTGTCACCAGGTACAG	62.96	50	24	AATGGAGAAGTATTTTATACAACTT	55.12	24	25
ATM.7.0	chr11	108119649	108119760	AGAACTAGGCTGGGAAGTAAT	58.57	42	21	AAAAGAAAAAAGTGGATTTATTTT	53.12	16	24
ATM.7.1	chr11	108119696	108119809	GATTTTGATCTTGTGCCTTGG	58.44	42	21	CCAGATCCTTGGAGATTTCTC	58.2	47	21
ATM.7.2	chr11	108119747	108119854	AGTGTCATTTTAATCTCTTGTATGT	57.16	28	25	GTGATTACAGTGTCCCTTGCA	60.97	47	21
ATM.8.0	chr11	108121415	108121530	CGACATGGGGAACGTACACCA	65.12	57	21	TAGTTTTCAAATTATCCTTTTT	50.48	18	22
ATM.8.1	chr11	108121472	108121578	GCATTGTGTCAAGACAAGAGG	60.14	47	21	TAATATCAAAGTATCCTGCAAGTTT	57.21	28	25
ATM.8.2	chr11	108121522	108121622	GTCAGATTTATTAAAACTCTGGAAT	56.01	28	25	CTGATGATACTATCTCAGCTTCTAC	58.55	40	25
ATM.8.3	chr11	108121567	108121676	AAGTTCTGAGCAAATACAAGCTG	60.16	39	23	CACCATATGTGTTACGATGCC	59.81	47	21
ATM.8.4	chr11	108121618	108121728	CAGGGTAGTTTAGTTGAGGTTG	59	45	22	GGTCAAACCTAGAAAGCTCAC	59.26	47	21
ATM.8.5	chr11	108121672	108121777	GGTCAGCCTGCAGACCTTCAT	65.2	57	21	AAAATTTGGTGTATTACCTTTCGTG	59.19	32	25
ATM.8.6	chr11	108121722	108121823	GACTTACAGATAAACACACACAGAC	60.23	40	25	TGAAAACTTTGGCTTACTTGGAGCC	64.59	44	25
ATM.9.0	chr11	108122553	108122658	GAAGCTTTTCTTTAAAGGAATCAAT	57.19	28	25	GCTTTTCACAATTGTCCTTTGT	58.88	36	22
ATM.9.1	chr11	108122605	108122711	GAGGGTGACTTAGAAAATAGCACAG	61.79	44	25	CTTTGGCACTGACCACCAGTAT	63.23	50	22
ATM.9.2	chr11	108122657	108122766	AGTTCATTAGCATGCTGCTGT	61.04	42	21	AGAGCAAAATATGTGTGAAGTAAAT	57.94	28	25
ATM.9.3	chr11	108122708	108122808	GCTCTCTCCACTTATTTGATGCCAG	64.1	48	25	AATGAAATGGCTCTTATTCTATCAG	57.65	32	25
ATM.10.0	chr11	108123537	108123638	GGTATGTTATCTAATAATGCTCTTT	55.41	28	25	TCTAAGTGAAGCTTTTTGTTTTTCT	58.48	28	25
ATM.10.1	chr11	108123586	108123688	ACAAAGATGATAATTTTAGCTGGGT	59.46	32	25	CTGGAGAAAATTCTTGTGAGTCTC	59.96	41	24
ATM.11.0	chr11	108124531	108124637	GTGAGAGAATGTGGTATAGAAAAGC	60.12	40	25	TGGTTTATATATTAAAGATCTTACT	51.9	20	25
ATM.11.1	chr11	108124585	108124685	GTCCACCAGAATCTCAAGGAATCAC	63.77	48	25	AAGAAGAACTTTCATTCTCAGAAGT	59.05	32	25
ATM.11.2	chr11	108124634	108124739	CAGCTTCTGAATAATTACTCATCTG	58.21	36	25	TTTGACAAGATGGACTTTTTAACC	58.5	33	24
ATM.11.3	chr11	108124681	108124786	AACTAAGCTTATATATGATTCAACT	54.52	24	25	AGCACCAGTCCAGTATTGGCTT	64.68	50	22
ATM.12.0	chr11	108126936	108127040	AAGTCAGAATTATTCCAGAAAGCC	59.71	37	24	TATATATTTTTATTTGTGGTTTACT	51.35	16	25
ATM.12.1	chr11	108126983	108127087	AAAGTTTCGGATAAATTTGAATGAA	56.89	24	25	TGTCCGGTGTTCACGTCTTTTG	64.17	50	22
ATM.13.0	chr11	108128196	108128307	CACGTTGCTTGAGCAACTGTAC	63.16	50	22	CTGGAATTTGCATTTTTCCTTCT	58.76	34	23
ATM.13.1	chr11	108128246	108128353	TTTTGTTTTTTGAGATAGGATCTTT	56.27	24	25	CAGGAGAAAGTATCACTCTGTTT	58.51	39	23
ATM.14.0	chr11	108129702	108129808	ATGCTTCCTGTTTTGCTATCATAT	59.27	33	24	GTTGCTTGGTTCTTTGTTTGTC	59.73	40	22
ATM.14.1	chr11	108129752	108129858	TGTTGAAATATCTTTGTAAATAAGG	54.49	24	25	GCATCTGGCTTTTTCCTGCGAT	64.74	50	22
ATM.15.0	chr11	108137887	108137994	TGAATCTATTTAACGATTACCCTGA	58.28	32	25	CCATCTTGAACATCTTTGTTTCTC	58.94	37	24
ATM.15.1	chr11	108137937	108138045	CTGGAGAGAGCCAAAGTACCAT	62.19	50	22	CCATTTGACCGTGGAGAAGTAG	61.36	50	22
ATM.15.2	chr11	108137989	108138096	TCTTTTACTTCTTTATATTGATTTG	52.5	20	25	TAATGGAGGTGGAGGATCAGTC	61.4	50	22
ATM.16.0	chr11	108139126	108139235	CCAATACTGTGTCCTTTAGGGC	61.37	50	22	TCTCTTAGTGTTAATGAGTGCTTT	58.54	33	24
ATM.16.1	chr11	108139175	108139289	TTGATTCTAGCACGCTAGAAC	58.51	42	21	GCTGAAGAATATCTGTCAAAGC	58.11	40	22
ATM.16.2	chr11	108139230	108139335	GGTGAGTTACGTTAAATGAAGAAGC	61.03	40	25	CTTGTGTTTGTGTGTAACTACTGC	61.14	41	24
ATM.16.3	chr11	108139276	108139381	GCTGACTAAATGTAATGAGTTGACA	60	36	25	GGCAGCTGATATTCGGAGGAAA	63.15	50	22
ATM.17.0	chr11	108141779	108141883	AAAACCTTATGTTATGTTCACTTT	55.83	25	24	GGATAAACCTGATTTTTTTCCCTCC	60.76	40	25
ATM.18.1	chr11	108142017	108142122	GGAGCATTTTGGTAGGTACAGTCTA	62.52	44	25	CGTCGTGACCAAGATGTTTGT	61.82	47	21
ATM.18.2	chr11	108142068	108142175	CTGTGGATACGAATGCAAGTTTTG	61.55	41	24	GTGAAAAACCTAGGTCAAAGC	58.03	42	21
ATM.19.0	chr11	108143242	108143347	TTTTTTTAGTAAGATCTCCATTGAA	55.55	24	25	CAGAATGATTATTTAACTTTGGAAA	54.96	24	25
ATM.20.0	chr11	108143443	108143551	GCATGTTGGCTGCAGAGTCAA	64.49	52	21	TCATATTTAACCACAGTTCTTTTCC	58.18	32	25
ATM.20.1	chr11	108143489	108143599	GAAGTATTTGGAATGCTGCAG	58.24	42	21	GGGCCATTCTTAATGTAATGGG	59.79	45	22
ATM.21.0	chr11	108150207	108150312	CTCAGGAAGGAATGAGAGAAATGGT	62.77	44	25	TTTGTTTGTTTGTTTGCTTGC	58.12	33	21
ATM.21.1	chr11	108150257	108150365	TCATATGCTTGCTATGAATATCCC	58.97	37	24	GGGAGATTCTTCCAGGTTACTG	60.52	50	22
ATM.22.1	chr11	108151758	108151868	GGATTAGAACCTCACCTTGTGAA	60.67	43	23	ACCCTGAAACTTTGGATGAAA	58.38	38	21
ATM.22.2	chr11	108151816	108151920	GAAGCTTCCTTAGGTCACTGTG	61.29	50	22	TAGCTGTGGTTTTATCCTGTAGCCC	64.81	48	25
ATM.23.0	chr11	108153431	108153531	TCAAGATACTGAATACAACTTATCT	55.96	28	25	CTTAACACATTGACTTTTTGGTTCG	60.17	36	25
ATM.23.1	chr11	108153477	108153583	ACAAATATTGAGGATTTCTATAGGT	56.22	28	25	CTGAAACTTTTGGATATAGACGTTT	58.26	32	25
ATM.23.2	chr11	108153524	108153634	TTGTTTAATTTAAAATTAGTTAACA	50.98	12	25	GATTATCTGGTTTTGGAATGGC	58.35	40	22
ATM.24.0	chr11	108154948	108155050	CTTCTAACAGACTGCTTTCCAAAG	60.44	41	24	AACCTGTATTTTAAATTTTTCTATT	52.5	16	25
ATM.24.1	chr11	108154997	108155103	CTATGAGGGTACCAGAGACAGT	60.79	50	22	TTCCACATCTGGTGATTAGAAGTC	60.75	41	24
ATM.24.2	chr11	108155044	108155149	GCTACCAAGGTCTATGATATGCTT	60.69	41	24	GCTAATCAGATTCAAGAGGACTGG	61.4	45	24
ATM.24.3	chr11	108155094	108155198	AGGTATGGCTTCAATTTTTATGTAC	58.3	32	25	CAAAGATTCTTGTAAATATTCTTCC	55.13	28	25
ATM.24.4	chr11	108155144	108155251	AACCTTTAAGTTTTAAGGCTATTT	55.55	25	24	GTGGGATGGCACAGCAAAGAG	64.56	57	21
ATM.25.0	chr11	108158321	108158422	GACCTCTGTGACTTTTCAGGGTATG	63.48	48	25	TAAATATATTTTAATTTTGTGCCCT	54.16	20	25
ATM.25.1	chr11	108158369	108158475	AACTTCACAAGTTTTTAAAGAAGTT	56.89	24	25	GTAATTTACCAGAGATTGTGGTGG	60.02	41	24
ATM.26.1	chr11	108159744	108159848	TTTAATAATAGAACATTCCTTCTTT	53.32	20	25	CCTAATCCACCTCATTTTCCATCGC	64.39	48	25
ATM.27.0	chr11	108160319	108160423	GTTTGTTAGTTTATTACTGAAAGAT	54.46	24	25	AAACAAGTTTTTACTAAATCTGTTT	54.94	20	25
ATM.27.1	chr11	108160369	108160474	GGCCTTTGTTCTTCGAGACGTTAT	63.83	45	24	TCTTGCCATATGTGAGCAAGC	61.72	47	21
ATM.27.2	chr11	108160421	108160524	AAAGGTAAATAACATATTTAGACCA	54.86	24	25	GCACAGAATTCTTAAAATATATCAC	55.27	28	25
ATM.27.3	chr11	108160471	108160573	GTTCTTCCTGTTTTTTTGCTTTGTT	60.46	32	25	ATAAAAAGTGGCTTAGGAGGAGC	61.05	43	23
ATM.28.1	chr11	108163386	108163493	TATGAGCAGGTGGAGGTTCAGA	63.29	50	22	GTGTCATTACGTAGCTTCTCCC	61.16	50	22
ATM.28.2	chr11	108163437	108163542	AAATGGTATTTAAAATATATAAAGT	49.57	12	25	CAGACAGCCGTGACTTACTGTA	62.4	50	22
ATM.29.0	chr11	108164026	108164142	AGGATTTGCGTATTACTCAGC	58.84	42	21	TCCTTATAATTTTTTCTTTTT	47.55	14	21
ATM.29.1	chr11	108164083	108164184	GACCCTTTTCACTCTTGGAGGTAAT	62.95	44	25	ACTTAGTGATAGATAACAAGGATAA	55.45	28	25
ATM.29.2	chr11	108164130	108164238	AGAGAACATAGTAGTACTTTTCAAA	56.33	28	25	GCTTTTAGATCCTTTTCCTGACC	59.97	43	23
ATM.30.0	chr11	108165645	108165752	GATCAGATGGTGGACATTATGAGAG	61.22	44	25	CGTGTTAAAAGCAAGTTACATTTTC	58.76	32	25
ATM.30.1	chr11	108165697	108165801	GACATGGGCTATTTCTACCTGTTTC	62.09	44	25	CAGTAAGTGTTTATGATGCACTTCC	60.81	40	25
ATM.32.0	chr11	108170432	108170538	TTATTTGAAGATAAAGAACTTCAGT	55.33	24	25	ATGACTCTACTGAAATAGAATTTCT	56.19	28	25
ATM.32.1	chr11	108170480	108170592	AACACACTGGTAGAAGATTGG	58.27	42	21	TGGGAGAAGTGGGTCCTATAGA	61.9	50	22
ATM.32.2	chr11	108170533	108170639	AATCTCAATATGACATTCATGGAGA	58.57	32	25	AGATGCATCTTATACCAAGGCCC	62.85	47	23
ATM.33.0	chr11	108172365	108172473	AATGCTGGCCTATCTACAGCCT	64.03	50	22	GTACTTGATAGGCATTTGAATTGT	58.2	33	24
ATM.33.1	chr11	108172411	108172524	AGTAATAAATGTTTATTGAATAC	49.14	17	23	GCAGCTGTTACCTGTTTGAAA	60.01	42	21
ATM.33.2	chr11	108172469	108172573	GCTGTGGGTCATGACTGTTAA	60.97	47	21	TGGGAGATTTATAAGATGACAACAG	59.06	36	25
ATM.34.0	chr11	108173573	108173680	GACACTGACTTGTGCTTTTTTGG	61.64	43	23	TATTTACATTTTCTAATCCCTTTCT	54.85	24	25
ATM.34.1	chr11	108173624	108173728	TCTTCAATTATTAAAGCCAATGTGT	58.17	28	25	TGACAAAGAAAACCCTTTTGAAGGC	63.26	40	25
ATM.34.2	chr11	108173671	108173779	ATAATTCCTTGTTTATGACCTGTT	56.97	29	24	TCCTCTAAGTGAAAATCATGACAT	58.35	33	24
ATM.35.0	chr11	108175391	108175500	GTTCAGGGATTTTTCACCAGCTGTC	64.9	48	25	CAAACTATTGGGTGGATTTGTTTG	59.66	37	24
ATM.35.1	chr11	108175440	108175550	ATCCACAACCCCTGCAAACTTG	64.29	50	22	GTCAGACTGTACTTCCATACTTG	58.91	43	23
ATM.35.2	chr11	108175496	108175598	ACATTAATACTGTAAACTCAGTTCT	56.63	28	25	AATCATGGAGAAATCTGCTTTCTAC	59.82	36	25
ATM.36.0	chr11	108178611	108178721	GAGTGTTGCTTCTTACGTTTAGG	60.22	43	23	CTGGGACTGAGGGGAGATATT	60.85	52	21
ATM.37.0	chr11	108180879	108180981	CAGCTTTACTCTATGCAGAAATCTA	59.12	36	25	AGTGAATGACATTATATCTCATTTT	55.25	24	25
ATM.37.1	chr11	108180927	108181032	AAGAGAAAAGGTAATGGAATTTAGA	56.83	28	25	TTAATGATGCTTTCTGGCTGG	59.31	42	21
ATM.37.2	chr11	108180976	108181082	GGCATTGTCTCAATAAGGGTATAT	58.84	37	24	TAGCTCAGTCTTGTGCTGCTCA	64.34	50	22
ATM.38.0	chr11	108183129	108183234	AGAGGCTCTATTATTTATGACAGT	57.4	33	24	CTCATTAAAAGAGGTGTTCTTGTG	58.64	37	24
ATM.39.0	chr11	108186539	108186644	TGCATTTTTCTAAACAACGGTATAG	58.79	32	25	TCCTTCTTCAATTTTTGTTGTTTCC	59.53	32	25
ATM.40.0	chr11	108186728	108186833	CATTCAGGTACATTTTTTCCCAGA	59.89	37	24	CCCAAAGCTATTTTCACAATCTT	58.25	34	23
ATM.40.1	chr11	108186775	108186883	GCTGAGGTTATTTCAGTATGTTGG	60.32	41	24	ACGAAGCAATGTGGGGCAAAG	64.78	52	21
ATM.41.0	chr11	108188093	108188200	CCAAGCAGCATGGAGGAATATG	62.09	50	22	TTAACTTAAAAACAAAATAACTCCT	54.2	20	25
ATM.41.1	chr11	108188138	108188244	TCAGGTAAGAAATTTGACTTGATTT	57.81	28	25	CTCTGCCATATTCTTTCCGTC	59.19	47	21
ATM.42.0	chr11	108190675	108190780	GCCAGGTATTATGAAAAGACAAAG	58.75	37	24	GTATATTTTTTTCTTTGACTTATCT	52.5	20	25
ATM.42.1	chr11	108190721	108190831	GGCTTCTTTTCTGAAAACTTGAG	59.04	39	23	CCAGTTACCATGAATCATTGTACA	59.47	37	24
ATM.43.0	chr11	108192019	108192125	GCATTGGGGAGCTTTTCTCAAG	62.73	50	22	ATTTTCAGAGTGTCTTTTCTTTTTT	56.94	24	25
ATM.43.1	chr11	108192067	108192173	CCTAAAGTGCAGCTTTTCTGTTACC	62.93	44	25	ATGTGTAAGCGCAGCCTTGAG	64	52	21
ATM.44.0	chr11	108196030	108196135	GGCTCTACGCACAGTCATTTTG	62.74	50	22	GCTTACATGAACTCTATGTCGTGGC	64.32	48	25
ATM.44.1	chr11	108196081	108196185	ACTCACAAAGAGAATGTATTAAGGA	58.39	32	25	TCTCTGAAGTATATATTAAGTGGCA	57.56	32	25
ATM.44.2	chr11	108196129	108196234	ACTCTCTATACTGGCCAGAACT	60.46	45	22	CAGTGATTTTAGTTTTCAGGAGCC	60.74	41	24
ATM.44.3	chr11	108196177	108196286	AACTATGTCATCTTACCTCTTGAC	58.43	37	24	GGAGATCCTGATGGAAAAGGA	59.58	47	21
ATM.45.0	chr11	108196779	108196887	AGCAGAGTCTTGCCCTGAGTA	63.37	52	21	ATTTATTCCCATATGTCATTTTCAT	55.75	24	25
ATM.45.1	chr11	108196829	108196934	GATGCCAGCTGTGCAGCGGTT	69.17	61	21	TCAAATTAAACAGTACAATTCAGTT	56.3	24	25
ATM.45.2	chr11	108196878	108196981	TTTTACTGTTATTTAAAAAAACACA	53.44	16	25	CTGGAAGAAGCACAAGTATTCTGGG	64	48	25
ATM.46.0	chr11	108198366	108198466	GCAGACCTATCTAGAAAAGGTAAGA	60.06	40	25	ATATTTTAAGATTTTGCCTTTCTTA	54.12	20	25
ATM.46.1	chr11	108198414	108198517	ACTTAGCATGAATATGCTTCATCT	58.78	33	24	CTTACATACACAGAATGTCTGAGGG	61.33	44	25
ATM.47.0	chr11	108199742	108199843	ACTCAATACCAAAGAATTGAAAACT	58.05	28	25	ATAATTTAAATTGGTTGTGTTTTCT	55.03	20	25
ATM.47.1	chr11	108199792	108199895	AGCAAGCTCTCCTGAAAAGAGC	63.53	50	22	TTATGATGGAGAAAGTAGTGATGAG	58.59	36	25
ATM.47.2	chr11	108199835	108199942	GAACATAAAATTCAGACAAACAGGT	58.89	32	25	GCATTTCTCTCATTAGCCCGGT	63.41	50	22
ATM.47.3	chr11	108199890	108199999	CACCAGTTAACTGAGTGAGTG	58.92	47	21	CTACATGAAATCATCGGAATTTGA	58.02	33	24
ATM.48.0	chr11	108200931	108201039	TTATATCAACTGCTTATTAAGTGGA	56.49	28	25	GCTTTTGTGTTTTACCTTAATTATT	55.69	24	25
ATM.48.1	chr11	108200981	108201089	GACTTTGTTCCCTCTGGCTTGA	63.16	50	22	CGAGAGCTGGAGTTGGATGAAT	62.81	50	22
ATM.48.2	chr11	108201032	108201136	GGCATGATGAAGGCAAGTGTTACTC	64.76	48	25	CGTAAACGCTTCTTATGTAAAGCAG	61.35	40	25
ATM.48.3	chr11	108201083	108201191	CTTAGACATAAGCCCCTTGATG	58.93	45	22	GTGGAGAAGAACATGATATGTGGG	61.65	45	24
ATM.49.0	chr11	108202159	108202265	TCATGAAGTCCTCAATAATGTAAGT	58.45	32	25	GTTTCTTAATTTTGTGTCTTTTT	53.25	21	23
ATM.50.0	chr11	108202600	108202703	GGTAGCCAGAAGAAGCAGAATA	60.25	45	22	TGCATAAATCTAATAGTTCTTTTCT	55.2	24	25
ATM.50.1	chr11	108202646	108202750	CTCAGCTTGATGAGGTATTTGGATT	61.58	40	25	TGGATCACCCCCATCACACTTT	64.39	50	22
ATM.50.2	chr11	108202694	108202803	ATTCAGTCTTTCCTAGAATATTTCT	56.17	28	25	GCAAACAGAGATGAATTTCTGAC	58.92	39	23
ATM.51.0	chr11	108203479	108203590	GCAAACTTAGATGCCACTCAG	59.94	47	21	TCCTTATGTAATGTTTTTTGTTTTT	55.22	20	25
ATM.51.1	chr11	108203533	108203638	TTAAAGAAGAAACGTTACTTTCTT	55.58	25	24	TAGAATAATATGTACTATCAGAAGT	53	24	25
ATM.52.0	chr11	108204597	108204703	CAATTAACTCTTGATTTTTTTTAAA	52.38	16	25	TCAGTTTGTCACTAAAATCTCTT	56.45	30	23
ATM.53.0	chr11	108205687	108205793	TTGTGTAGGTTCCGATGGCAAG	63.53	50	22	ACCTATTATCAATCATGTTTATACT	54.25	24	25
ATM.53.1	chr11	108205740	108205846	CCTTCTCTGGCTTAGCCCTTA	61.69	52	21	TGGAAATCTGGTGACTATACAGTCA	61.71	40	25
ATM.53.2	chr11	108205782	108205894	CATATTTTCTTTCTGCTTTATTTGG	56.13	28	25	GCAGGAGGTGTAAATTTACCA	58.61	42	21
ATM.54.0	chr11	108206562	108206669	AACTATCTGTACTTATAAGGTAACT	55.15	28	25	TGTACTTGTTTATTCATGCTTAATT	56.18	24	25
ATM.54.1	chr11	108206613	108206720	AACATATAAAAGATGCCATTTGGTT	58.45	28	25	AGATGCTGTCATGCAACAGGTC	63.85	50	22
ATM.55.0	chr11	108213943	108214048	GATACAGGCCAAATGATTTCAGTG	60.86	41	24	AATTAAAAGGTATTTAATCTGTAAC	52.47	20	25
ATM.55.1	chr11	108213987	108214097	GGTGAGTGACACCCAAAATTAAAGG	62.9	44	25	GCGAAGTGGTGTTCTTGAATGG	62.95	50	22
ATM.55.2	chr11	108214042	108214143	GCTTATTAAAGCTGACAGCTGTCAG	62.8	44	25	CTTGTTAACAATGAAGATGGTGCTC	61.26	40	25
ATM.56.0	chr11	108216461	108216570	GGATCCAGCTATTTGGTTTGAG	59.72	45	22	TGAAAAATAATTATATATATTCTCT	48.41	12	25
ATM.56.2	chr11	108216560	108216664	GCACTTTGTTGTTTGGCAGGTTTTA	63.97	40	25	CCAGTTTTCCGTTACTTCTGCATGG	64.92	48	25
ATM.57.0	chr11	108217994	108218102	AAATCTATGTATCTATTCTTTTTAG	51.32	20	25	CAGTGATTTCAGATTGTTTGTTTCT	59.13	32	25
ATM.58.0	chr11	108224483	108224593	GGTGTCTTCAGAAGGTAAGTG	58.64	47	21	ACCTCCTAACTTCACTGTATTCT	58.99	39	23
ATM.58.1	chr11	108224531	108224642	TGATGTCAAAATTACATGGGCTGG	62.33	41	24	GGCAAAATCCTTCCTACTCCTG	61.37	50	22
ATM.59.0	chr11	108225513	108225621	GACTTTATTTTTTTTCTTACCAGGT	56.83	28	25	CATTGGTGTGTAACAAAATCCG	59.09	40	22
ATM.60.0	chr11	108235803	108235909	GAATGCAGATGACCAAGAATGC	60.9	45	22	TCTTTTAATACATATGTTCTCTCTG	55.07	28	25
ATM.60.1	chr11	108235849	108235958	TAAGAAGGTCCTGTTGTCAGT	59.02	42	21	CACTCTTTGACTGGACCATGAATCC	64	48	25
ATM.61.0	chr11	108236038	108236148	GGTGGACAAGTGAATTTGCTCATAC	62.99	44	25	CACCTCACTGAAACCTTTGTG	60.01	47	21
ATM.61.1	chr11	108236091	108236201	CCGACTTTTCCCAGGATGGAAA	63.24	50	22	CAACAAAGTAGCTGAACGTGTC	60.69	45	22
ATM.61.2	chr11	108236141	108236252	ACCCTTTCATTCAGCCTTTAG	58.61	42	21	AGTGGAAGAAGGCACTGTGCT	64.75	52	21
BAP1.0.0	chr3	52436300	52436406	ATGTTCTGCTCCACTAGGTTGG	62.71	50	22	GCTGCAGAGTCAGGGCCAGCAG	70.53	68	22
BAP1.0.1	chr3	52436349	52436458	TGAGCAGGTGCTGGCTGCCTC	70.14	66	21	CGAGAGCGTTTCCGCCGGTCA	70.19	66	21
BAP1.1.0	chr3	52436600	52436709	TGAGAGCACTGGAGCCAATCTT	64.4	50	22	GCAGGGCATTCCAGTTAAGACA	63.55	50	22
BAP1.2.0	chr3	52436786	52436895	ACCCAGCATTGCACCTCTGAT	64.92	52	21	CCAGATCAGGCAACTGGAGAAA	62.97	50	22
BAP1.2.1	chr3	52436831	52436944	AGCAATAGGCAGCTAGAGGCA	64.13	52	21	TTCTCTACCTCCTCCTTGAGG	60.42	52	21
BAP1.3.0	chr3	52437148	52437256	CTGGACCCCTGGCTGCCTTGG	70.27	71	21	TTAAAGGAGAAAACCACAACGGAGG	63.84	44	25
BAP1.3.1	chr3	52437192	52437302	CCTTCCCACCCTCTGGGAAGA	65.83	61	21	CCCACTCAAGGGCTCGCCAGG	70.19	71	21
BAP1.3.2	chr3	52437244	52437352	GACACTTTGTGGTCACTTGGC	62.64	52	21	GTGGCTTCCACGACCTCCTTC	65.71	61	21
BAP1.4.0	chr3	52437422	52437534	GTCAACACGCAGCAGGCTGTC	67.29	61	21	AAGTGGCCAGTGAGCCAGTCC	67.49	61	21
BAP1.4.1	chr3	52437468	52437580	ATGTGGGAGGTGACAGGGCTG	67	61	21	ACTCAGCACCCCATCCTCAGC	67.03	61	21
BAP1.4.2	chr3	52437522	52437634	GAGCGCAGTGGCGAGTTGAAA	66.73	57	21	CAGATCACGGACAGCACGGTT	65.67	57	21
BAP1.4.3	chr3	52437574	52437681	TGTACTCTCATTGCTGGGGGT	63.68	52	21	CTGTCATCCTCTCCAAAAAGCACC	64.34	50	24
BAP1.4.4	chr3	52437619	52437731	CCACAGCCGGACTCCCAGCCC	72.27	76	21	CTGGAGGGCCGCGTCGGGTTG	72.89	76	21
BAP1.4.5	chr3	52437672	52437777	AATTGAGAGGTCCTTCTGGGACTC	64.14	50	24	TGAAAGCACTGCCGATCTCAGA	64.66	50	22
BAP1.4.6	chr3	52437722	52437831	GTTGGGCTGCAGCACTGACAG	67.07	61	21	TGGGTGAGGGCTGCGAGTGTG	69.78	66	21
BAP1.4.7	chr3	52437772	52437881	CTGGCTTCCCTGTTCCCTTCC	65.49	61	21	CCGCTGCTAGTCTTGATGGAC	63.52	57	21
BAP1.4.8	chr3	52437823	52437930	TGAAGCAAGGGAACGGGCCAG	68.06	61	21	TTTGAGCTTCTCAGCCAAGACG	63.75	50	22
BAP1.5.0	chr3	52438462	52438571	GGCCCACACCTGCCGCCAGGT	74.89	76	21	AACCTGGTAGCCTTAGAAAGCTGG	64.91	50	24
BAP1.5.1	chr3	52438505	52438617	GGGCAGTTACAAACAAGTGCTG	63.15	50	22	TGTTCTGCACGTCATCCTCCT	64.23	52	21
BAP1.6.0	chr3	52439113	52439224	TGGAGGCTTCACCACTAGCTTG	64.95	54	22	AGTAGAGAATCCTGCAAGGGTG	62.19	50	22
BAP1.6.1	chr3	52439170	52439274	CTTGTGCGCATGAACCAGCCG	67.92	61	21	AATTGTGATTGTCTAGAAAGGCCGG	64.01	44	25
BAP1.6.2	chr3	52439215	52439327	CACAGGCAGGACCTCCAGTAG	64.62	61	21	GTTGGGGTGAACCCCATTGAG	63.96	57	21
BAP1.7.0	chr3	52439769	52439882	GAGACTTGTGGGTCTGAATCAG	61.04	50	22	AGGTCCACAAGAGGTCCCAAA	63.84	52	21
BAP1.7.1	chr3	52439818	52439928	CTAACAACAGAATCCAGGGCTC	61.37	50	22	GAGGCTGCAGGGGCCCTGTTT	70.26	66	21
BAP1.7.2	chr3	52439867	52439979	CCTTAAATAGCTAAGGGCTGAGGAC	63.15	48	25	TGGCTGACTTGGACTCCTCAG	64.24	57	21
BAP1.8.0	chr3	52440259	52440367	GAAGCGGATGTCGTGGTAGGG	65.54	61	21	GGGCAGAGGCCAGGAAGAAAG	65.8	61	21
BAP1.8.1	chr3	52440309	52440416	GAGCAGCTCCCGCCCCGGCCCC	78.77	86	22	ACTGTCTGACGGTTCACCTTCA	64.22	50	22
BAP1.9.0	chr3	52440825	52440936	AGACAAGGAATCAGCGAGAAGG	62.75	50	22	AGCTCCAGAGAGTAGAACAGG	61.05	52	21
BAP1.10.0	chr3	52441178	52441287	GCACTAAGGCCATTCTGCTTCT	63.61	50	22	CACCCAACAGGCCTCCAGCTC	68.11	66	21
BAP1.10.1	chr3	52441231	52441338	AAAAACAGAGTCAGGGCCCAA	62.89	47	21	TTCAGCCCATCCAGCTCAAAGA	64.68	50	22
BAP1.10.2	chr3	52441278	52441388	CATCAGCTCCCACAGCTCCCA	67.03	61	21	ACAAAGTGGAACGCCTCCATG	63.91	52	21
BAP1.11.0	chr3	52441391	52441495	GCCGTATCAGAATAATTTCTCCTCA	61.16	40	25	CCCCCTACTCCCACCCCACAT	68.11	66	21
BAP1.12.0	chr3	52441962	52442072	TGCACAAGAGTTGGGTATCAGC	63.53	50	22	CTGTGAGCCAGGATGAAGGCA	65.19	57	21
BAP1.12.1	chr3	52442015	52442122	CAGCACCCCTCACTGCAAGCC	68.91	66	21	TGAAGTCCTTCATGCGACTCAG	62.99	50	22
BAP1.13.0	chr3	52442481	52442588	CCATTTGAACAGGAAGATAAATCC	58.5	37	24	CCTCCAAACAAAGCACAGAGTC	62.33	50	22
BAP1.13.1	chr3	52442534	52442638	GCAGAGCCAGATCAGCCAAAG	64.35	57	21	TATTCACAATATCATCATCAATCAC	55.97	28	25
BAP1.14.0	chr3	52443542	52443651	GAAGGACAGCCCCTGATGAGT	64.34	57	21	CCCCAGCACTCTGGGTGTAAG	65.18	61	21
BAP1.15.0	chr3	52443686	52443802	CGTCCCGGGCCCATCCGGCCT	76.24	80	21	GATGAGTGAGGGCGCAGGGGT	69.4	66	21
BAP1.16.0	chr3	52443817	52443928	GGCCCTCCCTCCCCACCGCTG	74.2	80	21	CAGGCGCGTCCCGGGCCCATC	75.32	80	21
BCL2A1.0.1	chr15	80253455	80253566	CTGGAATAAAAAGCAAAAATA	51.21	23	21	GATAGCATTTCACAGATCTTTCCTG	60.4	40	25
BCL2A1.1.0	chr15	80259956	80260059	TTCATTCATTTAAGCAGATTTGTCA	58.42	28	25	ATGTGCTCACATCTTGATAAAGCTG	62.31	40	25
BCL2A1.2.0	chr15	80263035	80263142	GCTGTCGTAGAAGTTTCTTGATG	60.28	43	23	GAACAATGAAGAATTTTTCCATCAC	58.28	32	25
BCL2A1.2.1	chr15	80263082	80263188	GGTTACAATTCTTCCCCAGTTAATG	60.52	40	25	CTTATCCATTCTCCTGTGTTATTCA	59.06	36	25
BCL2A1.2.2	chr15	80263135	80263239	CACTTGGTTGAATAGTGTTCTGGC	62.76	45	24	TCCTTATAGGTATCCACATCCGGG	63.35	50	24
BCL2A1.2.3	chr15	80263182	80263290	GTCCAAGCATGACTTCAGATTC	59.99	45	22	CTTGATGAGAATACCTTCAAATGC	58.82	37	24
BCL2A1.2.4	chr15	80263232	80263338	CGCAACATTTTGTAGCACTCTGG	63.4	47	23	TGATGCCGTCTTCAAACTCCT	62.43	47	21
BCL2A1.2.5	chr15	80263283	80263392	TATCTGTAGGACGCACTGCAGA	63.61	50	22	GCAGTGTCTACGGACACAACAT	63.49	50	22
BCL2A1.2.6	chr15	80263336	80263441	CCAAATTCACAGTCTGTCATCTTC	60.5	41	24	CTTTTCCACTTCTTTTTGGACTGAG	61.1	40	25
BCL2A1.2.7	chr15	80263383	80263491	CTGGCTCACCTTGAAGCTGTT	63.58	52	21	ACGTTTTGCTTGGACCTGATCC	64.05	50	22
BCL2.0.0	chr18	60795853	60795965	GGGGCCGTACAGTTCCACAAA	65.65	57	21	TTTGTTTGGGGCAGGCATGTT	64.41	47	21
BCL2.0.1	chr18	60795902	60796008	GGAGGGAAGAAAAAGAAAGAGTAT	58.84	37	24	CAGGGTGATGCAAGCTCCCAC	66.36	61	21
BCL2.1.0	chr18	60985273	60985386	GTCCACCAGGGGCGACATCTC	67.58	66	21	TCCAACCCCCGCATCTCGGAC	69.35	66	21
BCL2.1.1	chr18	60985327	60985438	CCGAACTCAAAGAAGGCCACAA	63.98	50	22	GCACCTACCCAGCCTCCGTTA	66.71	61	21
BCL2.1.2	chr18	60985377	60985486	AAGAGCTCCTCCACCACCGTG	66.9	61	21	TCAGGTACTCAGTCATCCACAG	61.58	50	22
BCL2.1.3	chr18	60985423	60985539	GTGCAGCTGGCTGGACATCTC	66.36	61	21	ATCTCCCGGTTGACGCTCTCC	66.72	61	21
BCL2.1.4	chr18	60985475	60985585	GAGAAGTCGTCGCCGGCCTGG	70.29	71	21	CCACAATCCTCCCCCAGTTCA	64.59	57	21
BCL2.1.5	chr18	60985523	60985635	CGGGCTGAGCGCAGGCCCCGC	77.98	85	21	CCGTGGCAAAGCGTCCCCGCG	74.06	76	21
BCL2.1.6	chr18	60985573	60985689	CGAGGTCCTGGCGACCGGGTC	71.81	76	21	GACATCTCGGCGAAGTCGCGG	68.55	66	21
BCL2.1.7	chr18	60985627	60985738	CCGGGCTGGGAGGAGAAGATG	67.12	66	21	CGGAGGGTCAGGTGGACCACA	68.69	66	21
BCL2.1.9	chr18	60985727	60985832	GCTTATAATGGATGTACTTCATCAC	58.27	36	25	GGTCCCGGGATGCGGCTGGAT	71.88	71	21
BCL2.1.10	chr18	60985773	60985889	CGTGCGCCATCCTTCCCAGAG	68.4	66	21	GAAGATGCCCGGTGCGGGGGC	73.38	76	21
BCL2.1.11	chr18	60985827	60985937	CTCGCCCCAGCTCCCACCCCA	73.62	76	21	ATCCCACTCGTAGCCCCTCTG	65.93	61	21
BCL2.1.12	chr18	60985877	60985986	AATCCAGCTATTTTATTGGATGTG	58	33	24	ACTATCTCCCGGTTATCGTACC	61.24	50	22
BCL2.1.13	chr18	60985923	60986034	GTCTTCAATCACGCGGAACACT	64.04	50	22	TCCCAGAGGAAAAGCAACGGG	65.4	57	21
BCL2.1.14	chr18	60985977	60986082	GAGATGCAGGAAATTTTTATTCCA	58.43	33	24	CACGGCCCCCAGAGAAAGAAG	65.75	61	21
BCL2.1.15	chr18	60986027	60986131	AGGCACGTTATTATTAGTAAGTATT	56.58	28	25	TGTGCTTTGCATTCTTGGACG	62.71	47	21
BCL2.1.16	chr18	60986078	60986181	GATGCTGAAAGGTTAAAGAAAAAAC	58.45	32	25	TGATTCTGGTGTTTCCCCCTTG	63.2	50	22
BCL2.1.17	chr18	60986128	60986236	CCCTGTACACACTGAGTGAAAG	61.23	50	22	CCAATTCCTTTCGGATCTTTATTTC	59.13	36	25
BCL2L1.0.0	chr20	30253749	30253854	GCTGCATTGTTCCCATAGAGTTCC	64.46	50	24	GGTAGAGTGGATGGTCAGTGTCT	63.73	52	23
BCL2L1.0.1	chr20	30253796	30253905	GGAAGGTGCAGTTTTAGTCCTCAG	63.81	50	24	CAGCAGAACCACGCCGGCCAC	71.62	71	21
BCL2L1.1.0	chr20	30309444	30309556	TACGCTTTCCACGCACAGTGC	66.72	57	21	AAGAAAAGGGACACACAAGGG	61.12	47	21
BCL2L1.1.1	chr20	30309499	30309610	CCAGTTTACCCCATCCCGGAA	64.64	57	21	TCCAAGGCTCTAGGTGGTCATT	63.58	50	22
BCL2L1.1.2	chr20	30309549	30309656	CTCTGATATGCTGTCCCTGGG	62.43	57	21	CGACTCACCAATACCTGCATCT	62.81	50	22
BCL2L1.1.3	chr20	30309597	30309706	GAATGCCCGCCGGTACCGCAG	71.22	71	21	CCCCGCCGAAGGAGAAAAAGG	66.34	61	21
BCL2L1.1.5	chr20	30309698	30309806	CTGTGGCCAGTGGCTCCATTC	66.36	61	21	GTGATGTGGAGCTGGGATGTC	63.49	57	21
BCL2L1.1.6	chr20	30309745	30309857	GGGTTGCCATTGATGGCACTG	65.19	57	21	CAGTTCAAACTCGTCGCCTGC	65.02	57	21
BCL2L1.1.7	chr20	30309798	30309909	GGGCCTCAGTCCTGTTCTCTT	64.27	57	21	GGATCACCTCCCGGGCATCCA	68.96	66	21
BCL2L1.1.8	chr20	30309844	30309959	CCTTTCTGGGAAAGCTTGTAGG	61.57	50	22	ATTCACCGCGGGGCTGTCTGC	70.69	66	21
BCL2L1.1.9	chr20	30309898	30310002	CCCGGTTGCTCTGAGACATTTTTAT	64.01	44	25	GGGGGTCTCCATCTCCGATTC	64.51	61	21
BLM.0.0	chr15	91290620	91290726	GTTTTGACTGGTTTGCTGTCAC	61.41	45	22	TCTTTTTCCCTCACTTTTTAGGA	58.28	34	23
BLM.0.1	chr15	91290668	91290776	ATGAGATATCTTCTCTTTAAACTCC	56.57	32	25	CTACAGGAGCAACTAGAACGTC	60.83	50	22
BLM.1.0	chr15	91292587	91292696	GTTACCGAAGACTTTTCCTTCAG	59.91	43	23	ATCCATCTAATCTAGTTTTTCCATT	56.7	28	25
BLM.1.1	chr15	91292638	91292744	CAGCAAAGGGTCAAGGACTTCT	63.17	50	22	AGAAAACATCTTCAGATAACAATGT	57.64	28	25
BLM.1.2	chr15	91292688	91292795	CAGAGAGGTGGATCAAAATCA	58.05	42	21	AAAACACCTGTATTAAGAAATAAAG	54.67	24	25
BLM.1.3	chr15	91292737	91292845	GGAAGTTGTATGCACTACCCA	60.42	47	21	TCAGTGAACCTCTACCCAACAC	62.31	50	22
BLM.1.4	chr15	91292789	91292891	CGGGATACTGCTCTCAAGAAATTAG	61.67	44	25	CTTTAAAAATGCTCCAGCAGGACAG	63.22	44	25
BLM.1.5	chr15	91292841	91292946	CCATCAATGATTGGGATGATATGG	60.01	41	24	TTATTGCCAGATTTCTTGCAGACTC	62.26	40	25
BLM.1.6	chr15	91292885	91292997	AATCATTTGTTACACCACCCC	59.16	42	21	CCCAAAACACACCAACTGTAAAG	61.1	43	23
BLM.1.7	chr15	91292939	91293042	CTGCTCAGAAATCAAAAAAGGGTA	60.14	37	24	AGAATTTAGTTCTTCACCAGATTCT	58.63	32	25
BLM.1.8	chr15	91292990	91293095	ACAACAAACACAGTAAAGACTGA	59.08	34	23	ATGGATGACTTTGATACTTCTGAG	58.73	37	24
BLM.1.9	chr15	91293036	91293141	GCGAGCAAATAGATTTGACTGAGGA	63.8	44	25	CCCCAAAGTCACTTTGTAAGAG	59.53	45	22
BLM.1.10	chr15	91293090	91293195	GCGATGTGATTTGCATCGATG	61.33	47	21	AAGAGAAACTTTTTTAAAGCACAGC	59.83	32	25
BLM.1.11	chr15	91293137	91293248	GATGCTCAGGAAAGTGACTCTC	61.1	50	22	GATTTGCCTCCACCCTCCTCT	64.37	57	21
BLM.1.12	chr15	91293188	91293293	AGAGGTAACAATTATTTTATCTTCA	54.88	24	25	GGAACAGAAGGATGACTCAGAATGG	63.54	48	25
BLM.1.13	chr15	91293234	91293347	CAAAGCTAGCCATTGGGAATAG	59.79	45	22	ATGATGGCCCCATTGCTGAAG	63.84	52	21
BLM.2.0	chr15	91295008	91295117	GTTCCACCTTCTCCAGAAGAA	60	47	21	ACAAATCTATGTTTATCAACTGTTT	56.11	24	25
BLM.2.1	chr15	91295057	91295163	CAAAATGCCTTAGGTAAACTAGC	58.41	39	23	GAAGAATTTGGAAGAAGCTGAATTA	58.48	32	25
BLM.2.2	chr15	91295111	91295211	TCTGGGATACTTTAAATTGTTTAAT	55.34	24	25	ATTTGATGATGATGATTATGATACG	56.1	28	25
BLM.3.0	chr15	91298032	91298139	GAATCCAGAAACCAGCACAGAC	62.13	50	22	GTATGATTGGCTTAACATTTTTTTT	56.22	24	25
BLM.3.1	chr15	91298078	91298185	GACATACCATGTATTTCAACTACTT	57.54	32	25	GACACCTCTGACAGAAAAGAGG	60.97	50	22
BLM.4.0	chr15	91303365	91303475	GTGGGAACGAACTGCTTCAGC	64.76	57	21	AAAGAAAAATATTAACAACATAA	49.37	13	23
BLM.4.1	chr15	91303421	91303522	CCCCCTTCTGGAATATATCTGATT	59.89	41	24	CAGCAGCTTATTCATGTGATGGAGC	64.86	48	25
BLM.5.0	chr15	91303817	91303925	TGATTCCTGCCCTACAGGGAAT	63.67	50	22	TTAATACGTTGTTCTCTTTTCTCT	56.73	29	24
BLM.5.1	chr15	91303867	91303973	CCTTCCCTCAAATTCTGTTTCTCC	62.02	45	24	GTAGATTTTAATAAAAGTGATGCCA	56.55	28	25
BLM.5.2	chr15	91303913	91304020	CCCTAGGAAAGACAGGATTCTCTG	62.4	50	24	ACAGGCCTGATTCACTTGATGG	63.31	50	22
BLM.5.3	chr15	91303963	91304068	GGCCTTTATTCAATACCCATTTACA	60.06	36	25	CAGGGAATTCTATGAAGGAGTTAA	58.41	37	24
BLM.5.4	chr15	91304017	91304118	GCTGAAACACCAAGACTAGGAAAAA	62.32	40	25	CTCCTGGGGACTGTTTACTGACTA	63.58	50	24
BLM.5.5	chr15	91304061	91304171	TGTTCTCACAAGCACTGCTGTG	64.2	50	22	CTCTGCCACCAGGAAGAATCTT	62.72	50	22
BLM.5.6	chr15	91304118	91304223	AATGACTTAGAAAGAGAAACCCA	58.09	34	23	GAAGTCCTTTGTAAGTAGCAACTGG	62.19	44	25
BLM.5.7	chr15	91304168	91304271	GACATAGATGACTTTGATGATGATG	58.27	36	25	AAAATGAAAGCTCTTATTTCCCAGG	60.47	36	25
BLM.5.8	chr15	91304216	91304323	TAGCAGCCAGCAAATCTTCCAC	63.86	50	22	TGAAAGATCAGAATAAACATACTGC	58.08	32	25
BLM.5.9	chr15	91304265	91304370	GGTCGGCCAATTAAATCAGTATCAG	62.42	44	25	CCCAACCTTCCTATGATATTGAT	58.15	39	23
BLM.5.10	chr15	91304310	91304422	GTCTTCCAGTGTCATCTACTGC	61.09	50	22	GATGATGATGACTGGGAAGAC	58.56	47	21
BLM.5.11	chr15	91304363	91304468	AATTCAGAATTATACTGGTAAGTTT	55.12	24	25	CACAGCTGCCTATCAACCCAT	63.2	52	21
BLM.5.12	chr15	91304417	91304519	ACAAAACTGTCCCAAAATAGGAAT	59.52	33	24	CAGAAAGACTTTCCTCAGCCAAGAC	64.15	48	25
BLM.6.0	chr15	91306187	91306290	CATAAAAAATTTGGCCTGCATAATT	58.31	28	25	ACTGATTTTTCTTAACGTTGATTAT	56.19	24	25
BLM.6.1	chr15	91306240	91306347	GCACTGCTTGGTGAAGACTGTT	64.22	50	22	GCATCCAGAAATCTGAAACATGAGC	63.32	44	25
BLM.6.2	chr15	91306286	91306391	GTATTTTTAGAAGTGAATTGGCAGG	59.31	36	25	CTCATACAAAGGAAATGATGAAGAT	57.82	32	25
BLM.6.3	chr15	91306338	91306442	GCTCTTTAATAGAAATAAAAAGACC	55.13	28	25	TTAGAACTAATCAGCTAGAGGCG	60.1	43	23
BLM.7.0	chr15	91308517	91308620	GTCCAAAAGCTGACTTCCTTGGATG	64.68	48	25	CCTGACAGATATTTTTTCATTGTTC	57.58	32	25
BLM.7.1	chr15	91308564	91308670	CACGCCTTAGAAACAATTAAATTTC	58.35	32	25	GTTACCAGCTCCCTGCCTGTG	65.75	61	21
BLM.8.0	chr15	91310130	91310237	TGTCACTCCAGAAAAGGTTTGT	60.72	40	22	TAAAATTGAAATTGTTTACTACTTT	52.75	16	25
BLM.8.1	chr15	91310183	91310286	AAAGACCACTAGAATACATATATTT	54.19	24	25	CAGGTGATAAGACTGACTCAGAAGC	63.28	48	25
BLM.9.0	chr15	91312357	91312460	GGTAAATACTGTTTTTTATATCCGG	56.7	32	25	TTTTACATGTCTAATGTATTTCTGG	56.02	28	25
BLM.9.1	chr15	91312404	91312507	CCAACAATATATGTATTTACTGAAT	53.87	24	25	CTCATTTCTACTCTGGAGAATCTC	58.56	41	24
BLM.10.0	chr15	91312658	91312768	GGTACAGAAGGACATCCTGACT	61.59	50	22	GTCTGAAAAGCAGTATTTTTTTT	55.2	26	23
BLM.10.1	chr15	91312710	91312816	GTAAGTTGTTGCACGTCACGT	62.34	47	21	CAAGATTACAAAAGAATGAATATGC	55.97	28	25
BLM.10.2	chr15	91312758	91312862	GCCAGAGCTGCTACATGTTAGAATC	64.13	48	25	TGATGGCTCTTACGGCCACAG	65.21	57	21
BLM.11.0	chr15	91326046	91326152	ACCCATGTGAGTACAGCCATGT	64.41	50	22	AACTAAATTTTATGTTTGGGACTTT	56.49	24	25
BLM.11.1	chr15	91326093	91326197	ATGTCTTTTTAGTACCACAATAAGA	56.86	28	25	ACAGACATAATCTGAAATACTATGT	56.26	28	25
BLM.12.0	chr15	91328143	91328250	CCTCAGTGATTCTGCCAGAGAT	62.25	50	22	CTTGTTTCTCAGTACTCTTGGTTTC	60.4	40	25
BLM.12.1	chr15	91328187	91328298	GGATGGCTGTCAGGTAACATTT	61.31	45	22	TTACTGCCTCTCCAGGCGAGA	65.51	57	21
BLM.12.2	chr15	91328237	91328349	TTTTATAGCATATAACCAAACATGC	56.91	28	25	GAGATGGGCTCGCTGCTCTTG	66.13	61	21
BLM.13.0	chr15	91333871	91333979	AGAATCTGGCAGAGCTGGAAG	62.57	52	21	ATGAATCTAATAAGCTTTTGCTTTT	56.7	24	25
BLM.13.1	chr15	91333917	91334024	GCTTTTCTATACCTATCATGATGTG	58.03	36	25	GCATTTGGAATGGGGATTGAC	60.56	47	21
BLM.13.2	chr15	91333972	91334076	AAGCTGGGCTCCATTGTAGAGA	63.89	50	22	CTCTCCCTAAATCTGTGGAGGGTT	63.92	50	24
BLM.13.3	chr15	91334023	91334127	AGTCTACTCCTGCTATTGTGG	59.31	47	21	AGAGATGGGGAAATATCTCACTGCC	64.44	48	25
BLM.14.0	chr15	91337391	91337494	CAGCTTTTGGCCTACTTTGGTG	62.92	50	22	ATGTCTTACTATAGTCTTCATCTCT	56.77	32	25
BLM.14.1	chr15	91337437	91337544	GAAACACCCAGATGTTTCTTGTG	60.91	43	23	CCATCATACAAGAGAAACTCACTTC	60.06	40	25
BLM.14.2	chr15	91337490	91337594	AAGAAGTTTTAAAATTCTTTATAAT	50.49	12	25	GTGAAAATATAACGGAATGCAGGAG	60.92	40	25
BLM.14.3	chr15	91337537	91337643	AAATGTAGATACAAATTAGATTGCA	55.75	24	25	GGTGAAAATGGATTTAATCCTGATT	58.52	32	25
BLM.15.0	chr15	91341414	91341515	GTAGGTCCTTCTGGAAGATTTACT	59.95	41	24	TAGCAGAAAGTATTCTCTTTTTATT	55.14	24	25
BLM.15.1	chr15	91341458	91341565	GGGTAAGTCATCTGTTTTGAATGT	59.89	37	24	GTGACTGACGATGTGAAAAGT	59.2	42	21
BLM.15.2	chr15	91341510	91341615	ATCTAAAGAATTTATTACAAGTACA	52.87	20	25	TCATCACAAGGAATGAGAAATATAA	56.73	28	25
BLM.16.0	chr15	91346745	91346845	GACAAGATTTTGGATGAAGACTTAT	58.01	32	25	CTCATCTTACTTCCTGTATCTTCTT	58.29	36	25
BLM.16.1	chr15	91346793	91346902	GTGATGCTCGGAAATAAAGCCC	62.58	50	22	CCAGTCAGGTATATTTGGAAAAGG	59.77	41	24
BLM.16.2	chr15	91346840	91346945	TAAAGGTATAGTATTTTTCATGTTT	53.33	20	25	CCGAAAGACTTTTTAAAAAGCTGA	59.06	33	24
BLM.16.3	chr15	91346893	91346999	AATATATTATTGTGAAGTATAGTGT	52.24	20	25	ATATCAATGCCAATGACCAGGCG	64.19	47	23
BLM.17.0	chr15	91347388	91347495	GGAGAACTTACAGAAGTCTGC	58.71	47	21	CCCACTCCTATGATTTGTTTCTCTC	61.57	44	25
BLM.17.1	chr15	91347433	91347545	TTACTTCAATATTTTTAATACCGTC	54.36	24	25	CAGAAAATTCCAGCAGTGTGA	59.46	42	21
BLM.17.3	chr15	91347533	91347645	CTTGCTAGGGAACTCCTTAAG	58.14	47	21	CTGCAAATCTCTGGGGAAAGT	60.98	47	21
BLM.18.0	chr15	91352361	91352467	TACTCTGAATGGACATCGCCAG	62.55	50	22	TTAAATTCCTAATTTTATGCCTTTG	55.24	24	25
BLM.18.1	chr15	91352411	91352518	AAGCCTGTTTAATGTGAAGCG	60.14	42	21	GAGGTTTTGCTTCAAATTGATGGTG	62.18	40	25
BLM.19.0	chr15	91354426	91354529	CACTACTTTGCAAGTAAAACCAGAA	60.58	36	25	CACCTGTAAACATCTGCATTTTCC	61.27	41	24
BLM.19.1	chr15	91354475	91354582	CTCCCAAAGGTCTAAGAGGAGA	60.99	50	22	ATAAGCCTGTCCAGCAGCAGA	64.34	52	21
BLM.19.2	chr15	91354526	91354629	CAAAGGGGTATGTTTTGTGACATCT	62.17	40	25	CGACGAGGAAATACCCGTATCT	62.07	50	22
BLM.20.0	chr15	91358325	91358428	GCCAATAGCAAATTGGGGATTATGG	63.21	44	25	CATTTTGATTTTTTTCTTTGTCACA	56.83	24	25
BLM.20.1	chr15	91358376	91358476	CCGTTTCTTAAGCCTTCATATGCAT	62.38	40	25	AGATATCTTCCAAAACGAAATCCTC	59.59	36	25
BLM.20.2	chr15	91358421	91358533	CCCTCTTTCTTGTTTGTCAGC	60.08	47	21	CCTCACATACTTCTCAAGCGAC	61.41	50	22
BRCA1.0.0	chr17	41197686	41197799	CTCACACATCTGCCCAATTGCT	64.13	50	22	TGTGGCTCTGTACCTGTGGCT	66.3	57	21
BRCA1.1.0	chr17	41199636	41199740	GAGCATTCAAAGTGTCAAAGTAGG	60.73	41	24	CCATGCAAAAGGACCCCATATAGC	64.33	50	24
BRCA1.2.0	chr17	41201120	41201227	GATGTAAAATCACTGCAGTAATCTG	58.91	36	25	ATTGTGTCCTCCCTCTCTGACA	63.23	50	22
BRCA1.3.0	chr17	41203053	41203160	ACAGGGGAATGGAGAGAAGGAA	63.26	50	22	TAAGACAAAGGCTGGTGCTGGA	64.6	50	22
BRCA1.4.0	chr17	41209060	41209167	CACAACCCATCAGGATAAGAG	58.48	47	21	AGATTTTTGTCAACTTGAGGGAGGG	63.65	44	25
BRCA1.5.0	chr17	41215316	41215424	GCAGAAGAACGTGCTCTTTTC	60.74	47	21	TTTTTAACTATATGACTGAATGAAT	53.41	20	25
BRCA1.6.0	chr17	41215874	41215982	ACACTCAAAGGATTAGAAGTTGA	58.1	34	23	TGTTAAAGGGAGGAGGGGAGAA	62.93	50	22
BRCA1.7.0	chr17	41219618	41219721	AATCAAATATTCCATTATCATGAGT	55.28	24	25	GCAAGGTATTCTGTAAAGGTTCTTG	60.75	40	25
BRCA1.8.0	chr17	41222936	41223045	CCATTGCATTATACCCAGCAG	59.8	47	21	AGTCATTAGGGAGATACATATGGAT	58.91	36	25
BRCA1.8.1	chr17	41222985	41223092	CTCTGGGCAGATTCTGCAACTT	63.55	50	22	CAGACACCACCATGGACATTC	61.65	52	21
BRCA1.8.2	chr17	41223036	41223146	GATGGTATGTTGCCAACACGAG	62.5	50	22	AATTCTGGCTTCTCCCTGCTCA	64.42	50	22
BRCA1.8.3	chr17	41223088	41223194	GGATCAGATTCAGGGTCATCAGAG	62.75	50	24	CAGTATCAGTAGTATGAGCAGCAGC	63.43	48	25
BRCA1.8.4	chr17	41223138	41223242	TAAGGGGTTCCCTCTGAAAGGA	62.93	50	22	TCAATTGGGGAACTTTCAATGCAG	62.75	41	24
BRCA1.8.5	chr17	41223185	41223294	ATGTTGAATTACAAAGTTCTGGTC	58.32	33	24	CGAGCTGACTCTGGGGCTCTG	67.26	66	21
BRCA1.9.0	chr17	41226335	41226443	CCTCTTGAGATGGGTAGTTTCTAT	59.77	41	24	GTGTTTGTTCCAATACAGCAG	58.39	42	21
BRCA1.9.1	chr17	41226390	41226498	CCACCTATCATCTAATGATGGGC	61.05	47	23	GTAAGATGTTTCCGTCAAATCGTG	61.08	41	24
BRCA1.9.2	chr17	41226435	41226550	ATGGAAGGAGAAAACCATCGC	61.38	47	21	GCTCCTCCACATCAACAACCTT	63.49	50	22
BRCA1.9.3	chr17	41226489	41226600	GCTGGGCAGCCAAAGCATAAA	64.88	52	21	TCTGAAGACTCCCAGAGCAACT	63.47	50	22
BRCA1.10.0	chr17	41228496	41228599	GTATTCACTACTTTTCTGTGAAGTT	57.91	32	25	CCACAGCATCTTTACATTGATG	58.36	40	22
BRCA1.10.1	chr17	41228549	41228654	ATCTACTTTACTGCTTTGTTCTGA	58.54	33	24	ATTTTTACTGGTAGAACTATCTGCA	58.69	32	25
BRCA1.12.0	chr17	41234411	41234522	CTAACACAGCTTCTAGTTCAGC	59.41	45	22	AGATATCAGTGTTTGGCCAAC	58.97	42	21
BRCA1.12.1	chr17	41234462	41234571	ATGTTGCATGGTATCCCTCTGC	63.43	50	22	TCTGGATTTCGCAGGTCCTCAA	64.38	50	22
BRCA1.12.2	chr17	41234508	41234616	AGAAAATGAAATACTTTGAGAAGCT	57.87	28	25	AAGGGTAGCTGTTAGAAGGCTG	62.45	50	22
BRCA1.13.0	chr17	41242954	41243057	ACAAAAACAGAGGTTCAGATGT	58.78	36	22	ACGCATGTGCACACACACACACGCT	72.44	56	25
BRCA1.14.0	chr17	41243441	41243549	ACTCCCTGGCTTTCAGACTGAT	63.83	50	22	CTGGGGCAAACACAAAAACCTG	63.64	50	22
BRCA1.14.2	chr17	41243545	41243647	GCACTGTGAAGAAAACAAGCTAGC	63.5	45	24	CTGAAACCAATTCCTTGTCACTCAG	62.65	44	25
BRCA1.14.3	chr17	41243593	41243700	GTTCCTGAGATGCCTTTGCCAA	64.08	50	22	GCCTCATTTGTTTGGAAGAACC	60.97	45	22
BRCA1.14.4	chr17	41243646	41243747	AAGCTATTCTTCAATGATAATAAAT	53.51	20	25	TTTGCAGTCAAGTCTTCCAATTCAC	62.83	40	25
BRCA1.14.5	chr17	41243691	41243802	TAGCAACGGTGCTATGCCTAGT	64.22	50	22	AGCAGAACATTTTGTTTCCTCAC	60.6	39	23
BRCA1.14.6	chr17	41243739	41243852	CCAAATAACAAGTGTTGGAAGC	59.01	40	22	GCCAATATTACCTGGTTACTGC	59.79	45	22
BRCA1.14.8	chr17	41243838	41243951	GCCAAATGTGTATGGGTGAAAGGG	64.91	50	24	GCCTAGTAGACTGAGAAGGTA	58.12	47	21
BRCA1.14.10	chr17	41243938	41244047	TCAGCAAAACTAGTATCTTCCTTT	58.54	33	24	CTCTAATTTCTTGGCCCCTCT	59.86	47	21
BRCA1.14.11	chr17	41243991	41244096	CAGGTGTCTCAGAACAAACCTGAGA	64.83	48	25	AAAGGGCTAGGACTCCTGCTAA	63.31	50	22
BRCA1.14.12	chr17	41244044	41244150	AGTTATCTGAAATCAGATATGGAGA	57.55	32	25	CAGCAGAACTTTCCTTAATGTCA	59.59	39	23
BRCA1.14.13	chr17	41244094	41244197	ACTACTTCTTCATATTCTTGCTTTT	57.4	28	25	ATTTCACCATCATCTAACAGGTC	58.88	39	23
BRCA1.14.14	chr17	41244143	41244248	CCAGGAAGACTTTGTTTATAGACC	59.47	41	24	TGCATGACTACTTCCCATAGGC	62.58	50	22
BRCA1.14.15	chr17	41244195	41244302	GCATTCAATTTTGGCCCTCTG	61.1	47	21	GGAGAGAAATCTGTATTAACAGTCT	58.53	36	25
BRCA1.14.16	chr17	41244242	41244346	GTTTTCATCACTGGAACCTATTTCA	60.17	36	25	CTTTTTTATTTCAGGATGCTTACAA	57.2	28	25
BRCA1.14.17	chr17	41244294	41244398	CTGGAACCTACTTCATTAATATTGC	58.43	36	25	CCTCAGGTTGCAAAACCCCTAATC	64.38	50	24
BRCA1.14.18	chr17	41244340	41244450	CTCTAATGTTATTACGGCTAATTGT	57.67	32	25	CCTCTGTTTCTACCTAGTTCTGC	60.79	47	23
BRCA1.14.19	chr17	41244391	41244503	CCCATTTCTCTTTCAGGTGAC	59.25	47	21	CATTAATACTGGAGCCCACTTC	59.2	45	22
BRCA1.14.20	chr17	41244442	41244546	CCTCTAGCAGATTTTTCTTACATTT	58.01	32	25	GCTTGAGCTGGCTTCTTTAAA	59.8	42	21
BRCA1.14.21	chr17	41244490	41244600	GTGGTGGTATACGATATGGGT	59.45	47	21	CTAATTGTGCTCACTGTACTTGG	59.97	43	23
BRCA1.14.22	chr17	41244539	41244650	ATGAGTCCAGTTTCGTTGCCTC	63.52	50	22	GGTGACATTGAATGTTCCTCA	58.9	42	21
BRCA1.14.23	chr17	41244595	41244700	GCCTCCTTTGATACTACATTTGGC	62.42	45	24	AGTTTTAACAAATGACTTGATGGG	58.55	33	24
BRCA1.14.24	chr17	41244639	41244754	CACAGGAAAGCCTGCAGTGAT	63.65	52	21	GGGTTTTGTAAAAGTCCATGTT	58	36	22
BRCA1.14.25	chr17	41244688	41244800	TTAGACTCATTCTTTCCTTGATTTT	57.33	28	25	GCCTCTGAACTGAGATGATAG	58.02	47	21
BRCA1.14.26	chr17	41244743	41244847	AGTGACTTTTGGACTTTGTTTCTT	59.89	33	24	GGCATTATCAACTGGCTTATCT	58.92	40	22
BRCA1.14.28	chr17	41244844	41244946	CTGGCGCTTTGAAACCTTGAATGTA	64.88	44	25	GATTTTCTTCCTTTTGTTCACATTC	58.22	32	25
BRCA1.14.29	chr17	41244890	41245002	CTTCCATTTCTATGCTTGTTTCC	58.66	39	23	TTTAAGGACCCAGAGTGGGCA	63.91	52	21
BRCA1.14.30	chr17	41244941	41245046	CCCAATGGATACTTAAAGCCTTCTG	62.1	44	25	CCTGGATTTGAAAACGGAGCA	61.86	47	21
BRCA1.14.31	chr17	41244994	41245097	CCATGAATTAGTCCCTTGGGGTTT	63.36	45	24	TTCTGCAAATACTGAGCATCAAG	59.97	39	23
BRCA1.14.32	chr17	41245042	41245154	GGTTCTGTTTTTGCCTTCCCT	61.74	47	21	TTCCCGACTGTGGTTAACTTC	60.62	47	21
BRCA1.14.33	chr17	41245094	41245202	CTTTCCTGAGTGCCATAATCAG	59.46	45	22	TGTGTCATTTCTATTATCTTTGGAA	57.15	28	25
BRCA1.14.34	chr17	41245142	41245250	CTCTCTACAGATCTTTCAGTTTGC	59.78	41	24	TCAAATGCTGCACACTGACTC	61.84	47	21
BRCA1.14.35	chr17	41245193	41245299	GATCTTTGGGGTCTTCAGCATT	61.32	45	22	CCCTAGAGTGCTAACTTCCAGT	61.59	50	22
BRCA1.14.36	chr17	41245241	41245350	CTTCTTTTTCTTCTCTTGGAAGGC	60.68	41	24	TCAGTACCAGGTACCAATGAA	58.8	42	21
BRCA1.14.37	chr17	41245291	41245396	TTCACTGGTATTTGAACACTTAGTA	58.58	32	25	GTTTGCAAAACCCTTTCTCCACT	62.69	43	23
BRCA1.14.38	chr17	41245346	41245450	CTCTGGGAAAGTATCGCTGTCA	62.48	50	22	ATTAGACACTTTAACTGTTTCTAGT	56.57	28	25
BRCA1.14.40	chr17	41245440	41245549	TAGGTTTCTGCTGTGCCTGACT	64.32	50	22	AGTAAAAGAACCAGGTGCATTTG	60.35	39	23
BRCA1.14.41	chr17	41245493	41245601	TCTTCACTGCTAGAACAACTATC	58.33	39	23	GTCATGTCTTTTACTTGTCTGTTCA	60.12	36	25
BRCA1.14.42	chr17	41245541	41245646	GGTGGGCTTAGATTTCTACTGACTA	62.06	44	25	CCAGTTGCAGGTTCTTTACCTTCC	64.3	50	24
BRCA1.14.43	chr17	41245588	41245697	GTAGAAGACTTCCTCCTCAGCCTA	63.15	50	24	GACTGGCATTTGGTTGTACTT	59.45	42	21
BRCA1.14.44	chr17	41245643	41245750	ATTTAATTCGAGTTCCATATTGCTT	58.06	28	25	ACTATCAATTTGCAATTCAGTACAA	58.18	28	25
BRCA1.14.45	chr17	41245695	41245796	GCTTTCGTTTTGAAAGCAGATTCTT	61.89	36	25	CTAGTTCAAGCGCATGAATATGCC	63.03	45	24
BRCA1.14.46	chr17	41245741	41245849	TTTCTCATTCTGAATAGAATCACCT	58.45	32	25	CCTATTCTTTTTAGGTGCTTTTGA	58.06	33	24
BRCA1.14.47	chr17	41245795	41245900	AGTAATATTCATCACTTGACCATTC	57.59	32	25	GCTTATACTGCTGCTTATAGGTTC	59.72	41	24
BRCA1.14.48	chr17	41245846	41245950	TTATCATTTCAGGAGTCTTTTGAAC	58.19	32	25	TTTCGAGTGATTCTATTGGGTTAGG	61.05	40	25
BRCA1.14.49	chr17	41245896	41245999	ATCCTCAGGATGAAGGCCTGAT	63.46	50	22	CCTTTTGTTTTATTCTCATGACCAC	59.48	36	25
BRCA1.14.50	chr17	41245941	41246049	TTGTGAGGGGACGCTCTTGTAT	64.12	50	22	CCATTCTGCTCCGTTTGGTTAG	62.2	50	22
BRCA1.14.51	chr17	41245994	41246101	AATTAGATTTTCAGTTACATGGCT	57.3	29	24	GAACTGCCAAATCTGCTTTCTTG	61.52	43	23
BRCA1.14.52	chr17	41246039	41246146	CTTCCGATAGGTTTTCCCAAATATT	59.82	36	25	GATGTAGGTCTCCTTTTACGC	58.86	47	21
BRCA1.14.53	chr17	41246095	41246199	TGGAGTGAACTCTTTCACTTTTAC	59.53	37	24	TATCTGTGGCTCAGTAACAAATGC	61.82	41	24
BRCA1.14.54	chr17	41246141	41246246	CTGGCCAGTAAGTCTATTTTCTCTG	61.56	44	25	ATGGCTTAAGTTGGGGAGGCTT	64.74	50	22
BRCA1.14.55	chr17	41246196	41246301	GAACGTCCAATACATCAGCTAC	59.54	45	22	TTGTCTTCAATATTACTCTCTACTG	56.54	32	25
BRCA1.14.56	chr17	41246245	41246352	GTGAGTCATCAGAACCTAACAG	58.81	45	22	ACATATTAAAGCCTCATGAGGATC	58.85	37	24
BRCA1.14.57	chr17	41246296	41246397	CATTAACTTTCTGAATGCTGCTAT	58.26	33	24	AAGAACCAGAATATTCATCTACCTC	58.58	36	25
BRCA1.14.58	chr17	41246346	41246451	CTCTAGGATTCTCTGAGCATGG	60.12	50	22	ACTTTGGCATTTGATTCAGACTCCC	64.21	44	25
BRCA1.14.59	chr17	41246394	41246499	TCTCACACAGGGGATCAGCATT	64.16	50	22	CAGTTCATCACTTCTGGAAAACC	60.41	43	23
BRCA1.14.60	chr17	41246446	41246551	CCGCCTATCATTACATGTTTCC	59.86	45	22	TTAGTGTTATCCAAGGAACATCTTC	59.23	36	25
BRCA1.14.61	chr17	41246490	41246602	CCTTGCTAAGCCAGGCTGTTT	63.94	52	21	GCATGGCAGTTTCTGCTTATTCC	63.26	47	23
BRCA1.14.62	chr17	41246546	41246651	ACATTCATTCTGTCTTTAGTGAGT	58.54	33	24	CAGATCTACCTTTTTTTCTGTGCTG	60.98	40	25
BRCA1.14.63	chr17	41246593	41246702	GAGCTGGCATGAGTATTTGTGC	62.83	50	22	CCTTACTTCCAGCCCATCTGTT	62.73	50	22
BRCA1.14.64	chr17	41246645	41246751	CAGAACTACCCTGATACTTTTCTG	59.23	41	24	TTGCTTTTATTACAGAATTCAGCC	58.69	33	24
BRCA1.14.65	chr17	41246696	41246797	CTCAGTGGTGTTCAAATCATTATT	58.13	33	24	GAGTAATAAACTGCTGTTCTCATGC	60.86	40	25
BRCA1.14.66	chr17	41246738	41246853	CCGTCTCAGAAAATTCACAAGC	60.76	45	22	TTTGTGCCACATGGCTCCACA	65.91	52	21
BRCA1.14.67	chr17	41246789	41246897	CAAGGTACTCAAAAACTGAATTGTC	59.43	36	25	CTTTTCTGGATGCCTCTCAGCT	63.03	50	22
BRCA1.15.0	chr17	41247847	41247951	GACAGAGTCCTAATAAGAAACACT	58.37	37	24	TTTCAGTGCCTGTTAAGTTGGC	62.28	45	22
BRCA1.16.0	chr17	41249233	41249337	TAAAAGTTTTCTTAATTAAAAGGGT	54.16	20	25	TAACTAAATAGGAAAATACCAGCTT	56.66	28	25
BRCA1.17.0	chr17	41251786	41251886	CTGGTTTCCTGCTAAACAGTATGGT	63.45	44	25	TTAAATACTTAAAAAACCTGAGACC	56.12	28	25
BRCA1.17.1	chr17	41251835	41251936	CAGTTCTGTGCTTTTCCTCCTGAAG	64.37	48	25	GTCTTTTGAGGTTGTATCCGCTGC	64.86	50	24
BRCA1.18.0	chr17	41256133	41256233	CAGGAGAGTTATTTTCCTTTTTTGC	59.71	36	25	GAAGAAGAAGAAGAAAACAAATGGT	58.83	32	25
BRCA1.18.1	chr17	41256183	41256288	CAAGGGAAAACATTATGTTTGCAG	59.96	37	24	CACTCTGTAGAAGTCTTTTGGCACG	64.37	48	25
BRCA1.18.2	chr17	41256231	41256337	TCAAAGAAACCAAGAGAAACCC	59.39	40	22	TGATAGAAACTTCATCTTTTAGATG	55.55	28	25
BRCA1.19.0	chr17	41256871	41256985	TGTTTGAGAAACACACTCAGC	59.67	42	21	CTTGAGTGTCATTCTTGGGAT	58.33	42	21
BRCA1.20.0	chr17	41258456	41258563	AGAAAGAAAGAACAATTTAATTTAC	53.41	20	25	GGTTGCTTCCAACCTAGCATCA	63.55	50	22
BRCA1.21.0	chr17	41267717	41267819	AAGAAAATAAATGAGGCTCAATAAT	55.95	24	25	GGACAAAAACAAAAGCTAATAATGG	58.27	32	25
BRCA2.0.0	chr13	32890581	32890686	TTTATAAATTACACCGAGAAAGTGT	57.42	28	25	GACTTATTTACCAAGCATTGGAGG	60.32	41	24
BRCA2.1.0	chr13	32893204	32893308	AACAATTACGAACCAAACCTATTTA	57.88	28	25	GTTAAAACTAAGGTGGGATTTTTTT	57.3	28	25
BRCA2.1.1	chr13	32893258	32893362	CAGCTGGCTTCAACTCCAATA	61.04	47	21	AATTGGTTTGAAGAACTTTCTTCAG	59.07	32	25
BRCA2.1.2	chr13	32893302	32893410	CCGCTGTACCAATCTCCTGTAAAAG	64.02	48	25	CCTGCAGAAGAATCTGAACAT	58.69	42	21
BRCA2.1.3	chr13	32893354	32893460	AGGTAAGTAATGCAATATGGTAGAC	58.88	36	25	AAACTCCACAAAGGAAACCAT	58.66	38	21
BRCA2.1.4	chr13	32893408	32893512	GGCAAACCTGTGTTAAAATCTT	58.34	36	22	ATATTCAAAGAGCAAGGGCTGACTC	63.56	44	25
BRCA2.2.0	chr13	32899207	32899308	GTCTTAGTGAAAGGTATGATGAAGC	60.12	40	25	CATTCTCACTGAATTATTGTACTGT	57.78	32	25
BRCA2.2.1	chr13	32899256	32899358	ACATTTTCCTACATATATTTGTTCT	55.17	24	25	AGACATAAAAGTCTTCGCACAGTG	61.99	41	24
BRCA2.3.0	chr13	32900212	32900312	TTCTTAGAATACTAGAAATGTTAAT	52.37	20	25	TTTGCCAGTTTTTTAAAATAACCTA	56.75	24	25
BRCA2.4.0	chr13	32900347	32900452	AGTAATTGAGAATTTGACAATAGCG	58.62	32	25	ACTAGAAATGTTAATAAAAATAAAA	50.27	12	25
BRCA2.5.0	chr13	32900626	32900732	GTTCTACTGTGCTCATAGGTAAT	58.13	39	23	TCTATAAAAAATAAACTATTTTCTT	49.76	12	25
BRCA2.5.1	chr13	32900680	32900781	GAGCAGATGAGGTTGATAATTGTC	60.14	41	24	TATTTCTGAAAGTCTAGGAGCTGAG	60.29	40	25
BRCA2.6.0	chr13	32903549	32903654	CTGTTGAAATTGCTAACAATTTTGG	58.97	32	25	AAGTTTTTGCATTCTAGTGATAAT	55.72	25	24
BRCA2.7.0	chr13	32905050	32905153	AGCTGCAAGTCATGGTAAGTCC	63.28	50	22	ACTAGTGATTTTAAACTATAATTTT	51.56	16	25
BRCA2.7.1	chr13	32905097	32905201	TTGTTGTTGTTGTTTTGATTTTTTT	57.1	20	25	CCAATCATGATGAAAGTCTGAAG	58.16	39	23
BRCA2.8.0	chr13	32906403	32906507	CAGTTGTAGATACCTCTGAAGAAG	58.75	41	24	TTAATGTGCTTCTGTTTTATACTTT	56.12	24	25
BRCA2.8.1	chr13	32906450	32906557	TGTAGAACAAAAAATCTACAAAAAG	55.36	24	25	GGGAATTCATTTAAAGTAAATAGCT	56.29	28	25
BRCA2.8.2	chr13	32906498	32906609	TTTTCCATGAAGCAAACGCTG	60.95	42	21	GCCAAATGTCCTAGAAGATGAAG	59.78	43	23
BRCA2.8.3	chr13	32906549	32906654	AAGTGAAAGAAAAATACTCATTTGT	56.53	24	25	GAAGAAGATAGTTTTTCATTATGTT	54.5	24	25
BRCA2.8.4	chr13	32906598	32906703	TGATCCATTAGATTCAAATGTAGCA	59.05	32	25	ACAAAAAGTAAGAACTAGCAAGAC	58.03	33	24
BRCA2.8.5	chr13	32906647	32906761	ATCTCCAAGGAAGTTGTACCG	60.14	47	21	CGCTGATGAATGTGAAAAATCT	58.3	36	22
BRCA2.8.6	chr13	32906700	32906810	CCCTTTCAGGTCTAAATGGAGC	61.37	50	22	GTATCTGAAGTGGAACCAAATGA	59.08	39	23
BRCA2.8.7	chr13	32906751	32906855	TGCATATTTCTTCATGTGACCAA	59.33	34	23	CAAATCAGAAGCCCTTTGAGAGTGG	64.46	48	25
BRCA2.8.8	chr13	32906799	32906904	CACAGAGAACAAAAGAAAGAAAGA	58.21	33	24	TACCGTCTTTGGCCTGTGAATG	63.53	50	22
BRCA2.8.9	chr13	32906850	32906953	CCACGTATTTCTAGCCTACCAAAAT	61.57	40	25	GAGCCCAGATGGAGAAAATACC	61.18	50	22
BRCA2.8.11	chr13	32906950	32907058	CTTGCAGTAAAGCAGGCAATATC	60.9	43	23	AGATTTTCTTACTTCAGAGAATTCT	56.61	28	25
BRCA2.8.12	chr13	32907000	32907103	TCATTTCAGGGTATCAAAAAGTCTA	58.63	32	25	CAGAGAAGCCATTAAATGAGGA	58.52	40	22
BRCA2.8.13	chr13	32907052	32907156	GACTTTCAATGCAAGTTTTTCAGG	60.14	37	24	GCAGCATCTTGAATCTCATACAGAC	62.4	44	25
BRCA2.8.14	chr13	32907100	32907210	AACTGAAGCCTCTGAAAGTGG	60.9	47	21	ATCTGGAACTTCTCCAGTGGCT	63.83	50	22
BRCA2.8.15	chr13	32907153	32907256	CAGAAGGAGGACTCCTTATGTC	59.99	50	22	TATTCAGAATAAGAGAATCACCTAA	55.7	28	25
BRCA2.8.16	chr13	32907199	32907308	CCACCACCACACAGAATTCTGT	63.43	50	22	CAGGTCATATGACTGATCCAAAC	59.53	43	23
BRCA2.8.17	chr13	32907253	32907354	ATCCACTTTGAAAAAGAAAACAAAT	57.47	24	25	TGGACTGGAAATACATACTGTTTGC	61.98	40	25
BRCA2.8.18	chr13	32907301	32907407	CATCTTATAAAGGAAAAAAAATACC	53.59	24	25	TCCAAATTTAATTGATAATGGAAGC	57.07	28	25
BRCA2.8.19	chr13	32907349	32907458	ACTGTTCAGCCCAGTTTGAAGC	64.25	50	22	CTGTAGCTTTGAAGAATGCAGGT	61.8	43	23
BRCA2.8.20	chr13	32907403	32907508	GCAAATGCTGATTCAGGTACC	60.28	47	21	TAAGTTTATTTATGCTATACATGAT	52.8	20	25
BRCA2.8.21	chr13	32907452	32907557	ATATAGTTTTATAGATGACGATTCC	54.78	28	25	TACCGAAAGACCAAAAATCAGAAC	60.14	37	24
BRCA2.9.0	chr13	32910396	32910497	AATGTTCTAGAAATGAAACATGTTC	56.98	28	25	AATTTTGTCACTTTGTGTTTTTATG	56.59	24	25
BRCA2.9.1	chr13	32910440	32910546	TCTTGATTATAAAGAAGCAAAATGT	56.17	24	25	GTGAAAAGAAGCTGTTCACAGA	59.73	40	22
BRCA2.9.2	chr13	32910496	32910597	TACCCCAGAAGCTGATTCTCTGTC	64.17	50	24	TAGCTCTTTTGGGACAATTCTGAGG	63.23	44	25
BRCA2.9.3	chr13	32910546	32910649	GATCCAAAAAGCAAAAAAGTTTCAG	59.14	32	25	CTAATAATACAGTAATCTCTCAGGA	55.62	32	25
BRCA2.9.4	chr13	32910593	32910698	CAGCATGTCACCCAGTACAACATTC	64.7	48	25	TGTAATAAGGAAAAACTACAGTTAT	54.83	24	25
BRCA2.9.5	chr13	32910640	32910747	CTTTCAATCCCAGAAAAGTCTTTT	58.49	33	24	TCATGCCTGCAGGAAGGACAG	65.19	57	21
BRCA2.9.7	chr13	32910745	32910847	TCTAGAGGCAAAGAATCATACAAA	58.35	33	24	TCAAAAGTGGAATACAGTGATACT	58.29	33	24
BRCA2.9.8	chr13	32910795	32910900	TGAATCTGATGTTGAATTAACCAAA	58.11	28	25	ATATGATCATGAAAATGCCAGCAC	60.68	37	24
BRCA2.9.9	chr13	32910841	32910946	CAAGATGTATGTGCTTTAAATGAAA	57.28	28	25	GGATGTTCTGTCAAACCTAGTC	59.07	45	22
BRCA2.9.10	chr13	32910892	32910997	CCTGAAAAATACATGAGAGTAGCA	59.23	37	24	ATGTCAGACAAGCTCAAAGGT	60.28	42	21
BRCA2.9.11	chr13	32910944	32911046	ACCAAAACACAAATCTAAGAGTAAT	57.57	28	25	CCAAAAATATTCCCATGGAAAAGA	58.35	33	24
BRCA2.9.12	chr13	32910996	32911100	TTTCAAAAATAACTGTCAATCCAGA	58.05	28	25	ATTATAAAAACGTTGAGCTGTTGCC	61.49	36	25
BRCA2.9.13	chr13	32911040	32911148	ATGAGAATAATTTTGTCTTCCAAGT	57.62	28	25	GCATCACCTTCAAGAAAGGTAC	59.92	45	22
BRCA2.9.14	chr13	32911095	32911200	AGGAAATACTAAGGAACTTCATGAA	58.38	32	25	TCCAAAAAAATCAAGAAGAAACTAC	57.09	28	25
BRCA2.9.15	chr13	32911145	32911249	CCCATTTTCAAGAACTCTACCATGG	62.27	44	25	CCAGACTCTGAAGAACTTTTCTCAG	61.67	44	25
BRCA2.9.16	chr13	32911192	32911299	ACAAGCAACCCAAGTGTCAATT	61.92	40	22	CCAAGTAGCTAATGAAAGGAATAAT	57.58	32	25
BRCA2.9.17	chr13	32911241	32911348	GAGGAGAACAAAAATAGTGTAAAGC	59.02	36	25	CATGAAACAGACTTGACTTGTG	58.44	40	22
BRCA2.9.18	chr13	32911293	32911399	GATTTAAAATCGGACATCTCCTTG	58.58	37	24	CCATGGTTTTATATGGAGACACAGG	61.87	44	25
BRCA2.9.19	chr13	32911346	32911453	GATTACATGAACAAATGGGCAG	58.62	40	22	AAAAAAGATTTGGTTTATGTTCTTG	56.1	24	25
BRCA2.9.20	chr13	32911395	32911500	CAGTTTTGGAGGTAGCTTCAG	59.25	47	21	GCAGCATATAAAAATGACTCTAGG	58.15	37	24
BRCA2.9.21	chr13	32911443	32911546	CTCTCTGAACATAACATTAAGAAGA	57.02	32	25	CCTTGAATATAGATAAAATACCAGA	54.6	28	25
BRCA2.9.22	chr13	32911492	32911599	ACAATATCCTACTAGTTTAGCTTGT	57.98	32	25	GGCAGGACTCTTAGGTCCAATT	62.46	50	22
BRCA2.9.23	chr13	32911543	32911650	AGATAATCAAAAGAAACTGAGCAAG	58.49	32	25	CAGAACAGCTTCAAATAAGGAAATC	59.31	36	25
BRCA2.9.24	chr13	32911592	32911696	TCTGCACATTTACAGAGTAGTGTAG	60.75	40	25	AAGAGCAAAATGTTCTTCAAAGATA	58.12	28	25
BRCA2.9.25	chr13	32911646	32911751	CCCCTCAGATGTTATTTTCCAAGC	62.38	45	24	TGTGTTGAAATTGTAAATACCTTGG	58.89	32	25
BRCA2.9.26	chr13	32911689	32911800	AACACCTAGCCAAAAGGCAGA	62.67	47	21	GAGCAAGCCTCAGTCAATTAA	58.97	42	21
BRCA2.9.27	chr13	32911746	32911846	GAAGAATCAGGAAGTCAGTTTGAAT	59.94	36	25	TTGTTTCTGATTGTAAAAATAGTCA	56.06	24	25
BRCA2.9.29	chr13	32911842	32911949	AGACCACTTCTGAGGAATGCAG	62.7	50	22	CAGAAATTACAGAACTTTCTACTAT	55.25	28	25
BRCA2.9.30	chr13	32911895	32912002	CCATCGATTGGTCAGGTAGACA	62.23	50	22	TTACTCAGTTTAGAAAACCAAGCT	58.97	33	24
BRCA2.9.31	chr13	32911942	32912054	TTAAACGGAAGTTTGCTGGCC	62.39	47	21	GTGCCTGAAAACCAGATGACT	61.25	47	21
BRCA2.9.32	chr13	32911988	32912099	GTGCTTCTGGTTATTTAACAGATG	58.76	37	24	GCAGAGATGCTGATCTTCATG	59.53	47	21
BRCA2.9.33	chr13	32912043	32912153	CTGCTCATGGCACAAAACTGA	62.12	47	21	GACAGCAGCAAGCAATTTGAAGG	63.92	47	23
BRCA2.9.34	chr13	32912089	32912199	AGCTGTGAAACTGTTTAGTGAT	58.59	36	22	GCTGGCCTGTTGAAAAATGAC	61.29	47	21
BRCA2.9.35	chr13	32912145	32912246	CTGCAGAGGTACATCCAATAAGTTT	61.52	40	25	TGAAAATGAAGTGGGGTTTAGGGG	63.53	45	24
BRCA2.9.36	chr13	32912195	32912296	GTTGTTTCAATGTTTAAGATAGAAA	55.18	24	25	CTGAATGTTTCTACTGAAGCTCTGC	62.52	44	25
BRCA2.9.37	chr13	32912246	32912346	AAAAAATAATAAATGCCAACTGATA	54.67	20	25	ATTGAGAATATTAGTGAGGAAACTT	56.66	28	25
BRCA2.9.38	chr13	32912296	32912396	CTGGCACTTTTGTTGAAGAAATTAC	60.17	36	25	ATCTTCAAGTAAATGTCATGATTCT	57.21	28	25
BRCA2.9.39	chr13	32912346	32912452	GATAACAAATATACTGCTGCCAG	58.04	39	23	ATCATAATGATAAAACTGTAAGTGA	54.96	24	25
BRCA2.9.40	chr13	32912395	32912499	TGATGGCAGTGATTCAAGTAAA	58.65	36	22	ATTACAAAATAATATTGAAATGACT	52.16	16	25
BRCA2.9.41	chr13	32912444	32912552	CGGACTTGCTATTTACTGATCAG	59.6	43	23	ACTGAAAATTACAAGAGAAATACTG	56.21	28	25
BRCA2.9.42	chr13	32912488	32912597	CTGGCCAGTTTATGAAGGAGGGAA	64.94	50	24	GCTGCCAGTAGAAATTCTCAT	58.76	42	21
BRCA2.9.43	chr13	32912546	32912652	AACTTTTTTGGAAGTTGCGAAAG	59.72	34	23	AATGATACTGTTTGTATTCATAAAG	54.32	24	25
BRCA2.9.44	chr13	32912589	32912700	TTCAAATAAAGAACAGTTAACTGCT	58.06	28	25	CTGATCAGCACAACATATGTCT	58.87	40	22
BRCA2.9.45	chr13	32912646	32912746	AAAGATTTTGAGACTTCTGATACAT	57.16	28	25	ACACTCAGATTAAAGAAGATTTGTC	57.96	32	25
BRCA2.9.46	chr13	32912690	32912800	AGTGTCGCCAAAGAGTCATTT	60.9	42	21	GCGAAAGCTCAAGAAGCATGTC	63.3	50	22
BRCA2.9.47	chr13	32912741	32912851	CCAGAAGAATTGCATAACTTTTCC	59.24	37	24	CTGCTACTAAAACGGAGCAAA	59.26	42	21
BRCA2.9.48	chr13	32912791	32912896	GACATAAGAAAGAACAAAATGGACA	58.66	32	25	CATTTTTTCAGACTGCAAGTGGG	61.47	43	23
BRCA2.9.49	chr13	32912846	32912950	AAACACAAAATACTGAAAGAAAGTG	57.57	28	25	AATAAAATTGTAAATTTCTTTGATC	51.99	16	25
BRCA2.9.50	chr13	32912892	32912999	TAGTGACCTTCCAGGGACAACC	64.07	54	22	ACTTTTCCTTAAATTCTGAATTACA	55.79	24	25
BRCA2.9.51	chr13	32912944	32913046	CCTACTCTATTGGGTTTTCATACAG	59.36	40	25	CATTCTAAGTTATGAGGAAACAGAC	58.09	36	25
BRCA2.9.52	chr13	32912993	32913099	GGAATCTTTGGACAAAGTGAAAAAC	60.12	36	25	AGTGTCCCAGTTGGTACTGGAA	63.7	50	22
BRCA2.9.53	chr13	32913040	32913149	CTAGTGAAATCACCAGTTTTAGCC	60.26	41	24	CCCGAACGTGATGAAAAGATC	60.01	47	21
BRCA2.9.54	chr13	32913089	32913199	AGAGAGGCCTGTAAAGACCTTG	62.12	50	22	CAGCTAGCGGGAAAAAAGTTA	59.25	42	21
BRCA2.9.55	chr13	32913144	32913250	GCTGCCCCAAAGTGTAAAGAA	61.8	47	21	AAAACCTTTTTGATGAAAAAGAGCA	59.47	28	25
BRCA2.9.56	chr13	32913193	32913300	CCTTGTTTCTATTGAGACTGTGGTG	62.19	44	25	CCATCAATGGGCAAAGACCCTA	63.07	50	22
BRCA2.9.57	chr13	32913244	32913351	ATGTAGACAAACTGAAAATCTCAA	57.2	29	24	GAATTAGCATGTGAGACCATTGAG	60.38	41	24
BRCA2.9.58	chr13	32913294	32913398	AAGTTAAAGTACATGAAAATGTAGA	55.34	24	25	AAATGCAGAATTCTCTCAATAATGA	57.75	28	25
BRCA2.9.59	chr13	32913343	32913449	CTTGTTACACAAATCAGTCCCC	59.86	45	22	GGTGCCACCTAAGCTCTTAAGT	62.71	50	22
BRCA2.9.60	chr13	32913394	32913498	AGCTTTTTACACAAGTTGTAGTAGA	59.06	32	25	TCTCAAAACATCAAAAAGTATCTTT	56.29	24	25
BRCA2.9.61	chr13	32913446	32913550	CTTGAAGCAAAAAAATGGCTTAGAG	60.23	36	25	GAAAAAGAAACAGCAAAAAGTCCTG	60.57	36	25
BRCA2.9.62	chr13	32913492	32913596	CAGAAAGAATAAATACTGCAGATTA	55.85	28	25	CCCCTTATTCAGTCATTGAAAATTC	59.07	36	25
BRCA2.9.63	chr13	32913546	32913649	TCAAACAGTACTATAGCTGAAAATG	57.79	32	25	GAAAAACTTCTGTGAGTCAGACTTC	60.63	40	25
BRCA2.9.64	chr13	32913596	32913700	GATACTTATTTAAGTAACAGTAGCA	55.09	28	25	AGAGAAGGAATATTTGATGGTCAAC	59.53	36	25
BRCA2.9.65	chr13	32913645	32913750	TGATGAGGTATATAATGATTCAGGA	57.36	32	25	ATGTAGGAAATTATTTGTATGAAAA	53.88	20	25
BRCA2.9.66	chr13	32913693	32913800	CTGGTATTGAGCCAGTATTGAAG	59.53	43	23	ATGACAAAAATCATCTCTCCGA	58.19	36	22
BRCA2.9.67	chr13	32913746	32913848	GTTTTTCCAAAGTAATATCCAATGT	56.95	28	25	AGCATGTCTAACAGCTATTCCTACC	62.63	44	25
BRCA2.9.68	chr13	32913794	32913898	ACTGTAAATGAAGATATTTGCGTTG	59.08	32	25	TCAGGATATCTCTCAAAAAATAAAC	55.77	28	25
BRCA2.9.69	chr13	32913846	32913946	CCCTGCAAAAATAAAAATGCAGCCA	64.17	40	25	AGAATGTTGAAGATCAAAAAAACAC	57.86	28	25
BRCA2.9.70	chr13	32913896	32914004	AGGTAGGGCCACCTGCATTTA	64.05	52	21	GTAAAAGATGCAAATGCATACCCAC	61.84	40	25
BRCA2.9.71	chr13	32913940	32914046	TTTGTGTTTCACATGAAACAATTAA	57.49	24	25	CGTTGAGGAACTTGTGACTAGC	61.85	50	22
BRCA2.9.72	chr13	32913991	32914099	TTCAGTAAAGTAATTAAGGAAAACA	55.5	24	25	GCCATTAAATTGTCCATATCTAAT	55.72	29	24
BRCA2.9.73	chr13	32914039	32914151	CGAAAATTATGGCAGGTTGTTACG	61.61	41	24	GCATTTAGGATAGCCAGTGGT	60.56	47	21
BRCA2.9.74	chr13	32914096	32914199	TTCTTCATAACTCTCTAGATAATGA	55.23	28	25	AAAAGTGAAAGACATATTTACAGAC	56.45	28	25
BRCA2.9.75	chr13	32914146	32914248	GGTTTTTGCTGACATTCAGAGTG	61.21	43	23	ACAACGAGAATAAATCAAAAATTTG	56.26	24	25
BRCA2.9.76	chr13	32914196	32914297	ATGTCTGGATTGGAGAAAGTTTCT	60.63	37	24	TACGAGGCATTGGATGATTCAGAGG	64.89	48	25
BRCA2.9.77	chr13	32914244	32914346	TGGAAACTTCAGATATATGTAAATG	55.59	28	25	TGATGAATGTAGCACGCATTCAC	62.45	43	23
BRCA2.9.78	chr13	32914293	32914396	GTCTCATCTGCAAATACTTGTGGGA	63.49	44	25	GTGAAGAAATTTTACAACATAACCA	57.15	28	25
BRCA2.9.79	chr13	32914346	32914447	GTCCAGGTATCAGATGCTTCATTAC	61.68	44	25	AAAATATCACCTTGTGATGTTAGTT	57.63	28	25
BRCA2.9.80	chr13	32914395	32914500	AGAAGATAGTACCAAGCAAGTCT	59.32	39	23	GTAGTATAGGGAAGCTTCATAAGTC	58.72	40	25
BRCA2.9.81	chr13	32914440	32914548	CGAACATTCAGACCAGCTCACAAG	64.56	50	24	GGGATTTTTAGCACAGCAAGTGG	63.15	47	23
BRCA2.9.82	chr13	32914496	32914599	AGAACATTTAATATCCCAAAAAGGC	58.76	32	25	CAAAACGCAAGACAAGTGTTTTCTG	62.76	40	25
BRCA2.9.83	chr13	32914543	32914649	CTGCTTTCTCTGGATTTAGTACAGC	62.07	44	25	AGTCTTTTCCAAAGTATTGTTTAAA	56.22	24	25
BRCA2.9.84	chr13	32914593	32914702	AGTTCCTTACACAAAGTTAAGGG	58.95	39	23	CAAGAGAAGAAAATACTGCTATACG	58.23	36	25
BRCA2.9.85	chr13	32914641	32914749	CAGAACTGAGCATAGTCTTCAC	59.15	45	22	AAAAGGCTTTTCATATAATGTGGT	57.79	29	24
BRCA2.9.86	chr13	32914688	32914798	TCAAAAATACTTCCTCGTGTTGA	58.96	34	23	GTACAGCAAGTGGAAAGCAAG	60.41	47	21
BRCA2.9.87	chr13	32914743	32914848	CTCAGAAATGGAAAAAACCTGCAG	61.45	41	24	AGGGAGTGTTAGAGGAATTTGA	59.17	40	22
BRCA2.9.88	chr13	32914791	32914902	TGTTGAAGGTGGTTCTTCAGA	59.86	42	21	CACTATTCACCTACGTCTAGACA	59.47	43	23
BRCA2.9.89	chr13	32914844	32914946	CTCCATATCTCTCTCAATTTCAACA	59.06	36	25	GATAAGAGAAACCCAGAGCACTGTG	63.75	48	25
BRCA2.9.90	chr13	32914892	32914997	CCAAAGTGTCACTTGTTGAGAACA	62.3	41	24	TGCAGTAAAGAATTTAAATTATCAA	54.4	20	25
BRCA2.9.91	chr13	32914944	32915046	TTCACCTAAAAACGTAAAAATGGAA	58.54	28	25	CAGAAAATAATCACTCTATTAAAGT	53.78	24	25
BRCA2.9.92	chr13	32914989	32915097	TGTTCCTGTGAAAACAAATATAGAA	57.58	28	25	ACAAGACAAACAACAGTTGGT	59.17	38	21
BRCA2.9.93	chr13	32915046	32915147	CAGAAAACTACTTTGAAACAGAAGC	59.66	36	25	TTCATGTTTTGGGAAAAGAACAGGC	63.31	40	25
BRCA2.9.94	chr13	32915092	32915196	GGAAGATGATGAACTGACAGATTCT	61.05	40	25	GGAAATTGGTAAAACTGAAACTTTT	57.78	28	25
BRCA2.9.95	chr13	32915144	32915252	TTACATGTCCCGAAAATGAGG	58.69	42	21	GAAGTTTGTTCTACTTACTCCAAAG	58.44	36	25
BRCA2.9.97	chr13	32915241	32915350	CCTTTCGTGTTGCCAATCACT	62.12	47	21	CTAAACTGCCAAGTCATGCCAC	62.71	50	22
BRCA2.10.0	chr13	32918685	32918793	AAATTAGCTTTTTATTTATATCTGT	51.92	16	25	GCCTTAAAAACATATATGAAATATT	52.88	20	25
BRCA2.10.1	chr13	32918738	32918845	ATTCTGACCTCAGGTGATCCAC	62.19	50	22	AAACTTATTAAATGAATTTGACAGG	55.2	24	25
BRCA2.11.0	chr13	32920944	32921052	TTCTAAATTCTAATACAGTATGAGA	53.69	24	25	CTTAGATTTTAACTAATATGTAATA	49.07	16	25
BRCA2.12.0	chr13	32928992	32929093	GGAAAAATCTTCAAGCAATTTAGC	58.23	33	24	ATAAACTTATATATTTTCTCCCCAT	54.19	24	25
BRCA2.12.1	chr13	32929042	32929146	CTGCTACAAGAAATGAAAAAATGAG	58.05	32	25	AGATACAGAATCCAAATTTTACCGC	60.35	36	25
BRCA2.12.2	chr13	32929091	32929193	CCAACCAAAGTCTTTGTTCCACCT	64.16	45	24	TCTCATTTGTATGAACATCTGACT	58.36	33	24
BRCA2.12.3	chr13	32929136	32929242	GAGTTGAACAGTGTGTTAGGAATAT	59.47	36	25	GCAGTTTCAGGACATCCATTT	59.52	42	21
BRCA2.12.4	chr13	32929192	32929296	ACATTGATGGACATGGCTCTG	61.11	47	21	TGAGACACTTGATTACTACAGGCAG	62.73	44	25
BRCA2.12.5	chr13	32929242	32929345	TGAGATTCATCAGTTTAACAAAAAC	57.16	28	25	TTTAAAACTAAATCACATTTTCACA	55.01	20	25
BRCA2.12.6	chr13	32929289	32929395	CTTTCACAAAGTGTGAAGAAGAACC	61.32	40	25	TAACTTGGAGGAAAACAGACAA	58.17	36	22
BRCA2.12.7	chr13	32929338	32929442	GTGTGATGAATTTTTGCCTTTCAGT	61.62	36	25	TCTGATGATAGTAAAAATAAGATTA	52.19	20	25
BRCA2.13.0	chr13	32930559	32930665	GCAAAAACATCCACTCTGCCTC	62.97	50	22	TATTTTTGCTAAGTATTTATTCTTT	52.12	16	25
BRCA2.13.1	chr13	32930603	32930716	CAAGTTCCCTCTGCGTGTTCT	63.29	52	21	CAGAATGCCAGAGATATACAGG	58.47	45	22
BRCA2.13.2	chr13	32930651	32930766	CTGATGGCTTTTATGACAGAGT	58.8	40	22	AACGCGTCTTTCCACAGCCAG	66.46	57	21
BRCA2.14.0	chr13	32931869	32931979	ATGGACTGGAAAAGGAATACAG	58.44	40	22	GTTTTTCTTTTTTGTGTGTGTTTAT	56.77	24	25
BRCA2.14.1	chr13	32931923	32932027	CTCCAATGATGGAAAGGCTGGA	63.06	50	22	TAAACATTGCATAAAAATTAACAGC	56.3	24	25
BRCA2.14.2	chr13	32931972	32932074	TGCAAAAAGATTGTGTGTTAACTT	58.92	29	24	CACACTGAAGATTATTTTGGTAAGG	58.78	36	25
BRCA2.15.0	chr13	32936650	32936760	GTGCCTTTCCTAAGGAATTTGC	60.77	45	22	TTTTTATGATAATATTCTACTTTTA	49.09	12	25
BRCA2.15.1	chr13	32936697	32936805	GGGTGCTTCTTCAACTAAAATACAG	60.75	40	25	CCAGGTGTGGATCCAAAGCTTA	62.98	50	22
BRCA2.15.2	chr13	32936752	32936858	CATATACGGCAGTATGGTTAAGG	59.16	43	23	GATGGATCATATGGAAACTGGCAGC	64.46	48	25
BRCA2.16.0	chr13	32937308	32937410	CTGACATAATTTCATTGAGCGCAAA	61.55	36	25	CCTAAAATATGCATTTTTGTTTTCA	56.22	24	25
BRCA2.16.1	chr13	32937352	32937467	GTGCAGATACCCAAAAAGTGGC	62.98	50	22	GATAGAAGCAGAAGATCGGCT	60.07	47	21
BRCA2.16.2	chr13	32937407	32937512	GGTATGCTGTTAAGGCCCAGTTAG	63.7	50	24	GCTGCAAAAACACTTGTTCTCTGTG	64.24	44	25
BRCA2.16.3	chr13	32937456	32937563	ATGGCAGACTGACAGTTGGTCA	64.58	50	22	CAAATATATCTGAAACTTCTAGCAA	55.85	28	25
BRCA2.16.4	chr13	32937510	32937616	GGCTCTCCTGATGCCTGTACA	64.37	57	21	TGGCCATTATTGAACTTACAGATGG	61.82	40	25
BRCA2.16.5	chr13	32937559	32937662	TGTTAAAGGTAAATTAATTTGCACT	56.58	24	25	GATCCTCCCCTCTTAGCTGTCTTA	63.22	50	24
BRCA2.16.6	chr13	32937608	32937710	TCAGTTAAATTCTAGAAGTTTTACA	55.04	24	25	CAGAAGATTATTCTTCATGGAGCAG	60.17	40	25
BRCA2.17.0	chr13	32944529	32944637	GATGGAGGAAATGTTGGTTGTG	60.45	45	22	ACTACTAAATCAATATATTTATTAA	48.38	12	25
BRCA2.17.1	chr13	32944579	32944683	ACCCTATACAGGTATGATGTATTCT	58.85	36	25	GCCTGCTCGCTGGTATACCAA	65.27	57	21
BRCA2.17.2	chr13	32944630	32944735	TGATACAATTAATTTGTTTGTTTGT	55.31	20	25	TTCCTCTGCCCTTATCATCGCT	64	50	22
BRCA2.18.0	chr13	32945082	32945191	GAAGCCTTATTCACTAAAATTCAGG	58.84	36	25	GACTTTTTTGGTGTGTGTAACAC	59.48	39	23
BRCA2.18.1	chr13	32945136	32945240	AAATTAGTTATATGGTACACATTGT	55.18	24	25	CTGGATTATACATATTTCGCAATGA	58.02	32	25
BRCA2.18.2	chr13	32945180	32945287	TCTTAGAGACTTTGAATTTAACATT	55.33	24	25	GCAAAATATGTGGAGGCCCAAC	63.06	50	22
BRCA2.19.0	chr13	32950800	32950906	AGCAGACCCAGCTTACCTTGA	63.94	52	21	TAGTGAATTAATAATCCTTTTGTTT	53.82	20	25
BRCA2.19.1	chr13	32950851	32950953	GAGGCTTGATGATTATTCAAGGTG	60.38	41	24	TTACCATCACGTGCACTAACAAGAC	63.9	44	25
BRCA2.20.0	chr13	32953444	32953549	GCCATGGAATCTGCTGAACAAAAG	63.6	45	24	TTGCTTTTTATTCCAATATCTTAAA	54.37	20	25
BRCA2.20.1	chr13	32953498	32953601	CCGTGTGGAAGTTGCGTATTGT	64.31	50	22	GTTAAGAGCCTTGAATAATCACAGG	60.35	40	25
BRCA2.20.2	chr13	32953540	32953648	TCAGGTAAGTATGTAAATGCTTTGT	59.17	32	25	CAAGCTCAGATCCAGTTGGAA	60.7	47	21
BRCA2.20.3	chr13	32953597	32953698	AATGACCTTACTAACAAAATGATTA	55.37	24	25	GGAACAAGGTTTATCAAGGGATGTC	62.27	44	25
BRCA2.21.0	chr13	32953880	32953981	AAAAGTAAATCTGAAAGAGCTAACA	57.58	28	25	CATTGCATCTTTCTCATCTTTCTCC	60.87	40	25
BRCA2.21.1	chr13	32953926	32954038	CAACAACTACCGGTACAAACC	59.81	47	21	GCGTCCATCATCAGATTTATATTC	58.29	37	24
BRCA2.21.2	chr13	32953981	32954081	TGATAAGTGCTTGTTAGTTTATGGA	58.93	32	25	TTATCATCTTGCAACTTCAAAATCT	58.17	28	25
BRCA2.22.0	chr13	32954134	32954238	GGTGGACCTAATAGGATTTGTCGTT	63.04	44	25	TCCATATGTTGAATTTTTGTTTTGT	57.29	24	25
BRCA2.22.1	chr13	32954183	32954289	ACAATATAGTTAATTTTTTTTATTG	49.74	12	25	TTTCAGATTTACCAGCCACGGG	63.55	50	22
BRCA2.23.0	chr13	32968820	32968925	AATTGCTGCAAGCAACCTCCAG	64.9	50	22	TAACATTCTTTTCTTTTTTTTCCAT	55.21	20	25
BRCA2.23.1	chr13	32968870	32968970	CCTTCTTACTTTATTTGCTGGAGAT	59.53	36	25	TTGTCAGACGAATGTTACAATTTAC	58.74	32	25
BRCA2.23.2	chr13	32968917	32969024	GGGCCACTTTCAAGAGACATTC	62.15	50	22	CCTTAATGAGGACATTATTAAGCCT	59.11	36	25
BRCA2.23.3	chr13	32968967	32969074	GGTTACTTTTCAGCATCACCAC	60.44	45	22	AGTGGCGACCAGAATCCAAATC	63.6	50	22
BRCA2.23.4	chr13	32969018	32969121	CAGTCCAGTATCAAGGAAATAGCT	60.56	41	24	TTTTCTGTGTTTTCTGCTAGTCC	59.78	39	23
BRCA2.24.0	chr13	32971028	32971134	GGCCGTACACTGCTCAAATCAT	63.9	50	22	ATAAAGCAGCTTTTCCACTTATTT	58.05	29	24
BRCA2.24.1	chr13	32971071	32971179	TGGTAAGTTAATGTAAACTCAAGGA	58.57	32	25	GCAATGAAGCAGAAAACAAGC	59.88	42	21
BRCA2.24.2	chr13	32971128	32971229	CCATCGTATATTCTGTTGTATACCT	58.47	36	25	GGTCCACCCCAACTAAAGACTGTA	64.32	50	24
BRCA2.25.0	chr13	32972292	32972393	GACTTCAAAGTCTTGTAAAGGGGAG	61.91	44	25	TGATAGGCTACGTTTTCATTTTTT	58.07	29	24
BRCA2.25.2	chr13	32972386	32972493	CCTGTTAGTCCCATTTGTACATTTG	60.75	40	25	TCTGTTTCCACACCTGTCTCAG	62.56	50	22
BRCA2.25.3	chr13	32972436	32972550	CCAAGGAGTTGTGGCACCAAAT	64.29	50	22	GGAGAAAGAGATTGATGACCAA	58.45	40	22
BRCA2.25.4	chr13	32972492	32972598	CTGAATTCTCCTCAGATGACTCC	60.6	47	23	CTTGAGTAGACTGCCTTTACCTCC	62.86	50	24
BRCA2.25.5	chr13	32972535	32972647	TTTTGGAAAGTAATTCAATAGCTGA	57.87	28	25	TTTGTTTCTCCGGCTGCACAG	64.41	52	21
BRCA2.25.6	chr13	32972585	32972695	CCCAAGCTCTTTTGTCTGGTTCA	63.83	47	23	CACCAAATACGAAACACCCAT	59.52	42	21
BRCA2.25.7	chr13	32972639	32972747	TGAATCCACTAGGACTGCTCC	61.68	52	21	TGACTCCATTTAAAAAATTCAATGA	56.57	24	25
BRCA2.25.8	chr13	32972688	32972799	CGACGTTGTACTACATCTCTG	58.61	47	21	GCTGACGAAGAACTTGCATTG	61.08	47	21
BRCA2.25.9	chr13	32972743	32972844	GCCAGTACGGAAGAATGTGAGAAA	63.56	45	24	ACAGGAGAAAAACAATTTATATCTG	56.24	28	25
BRCA2.25.10	chr13	32972785	32972901	ATCTAAGCATTTGCAAAGGCG	60.55	42	21	CTCCCACCAGTTCAGAAGATT	60.07	47	21
BRCA2.25.11	chr13	32972842	32972944	CCTTTCCAGTTTATAAGACTGGAA	58.85	37	24	CTGATCAAAGAACAGGAGAGTTCCC	63.49	48	25
BRIP1.0.0	chr17	59760652	59760759	GTTGTTTTTACATTACCATCAATGT	57.44	28	25	TTTTTACTTAGCTTGAGAGTTAAGT	57.05	28	25
BRIP1.0.1	chr17	59760701	59760808	GCAGAATTCCATTCAACTTTGTATC	59.6	36	25	GCCTTTATTTTTGGAAGGAGATGG	60.8	41	24
BRIP1.0.2	chr17	59760749	59760856	CTCTGGCTGAATCTACTTCTTTTAT	59.06	36	25	GAGTTTTTCCCAGTTCCAGTTC	60.05	45	22
BRIP1.0.3	chr17	59760805	59760913	TGCAATCTGAATTGTTAGCCA	58.89	38	21	ATGTCATCAATTTTACTTTCTTCAA	56.35	24	25
BRIP1.0.4	chr17	59760854	59760957	GCTAGGTCATTTTTTTCTTCATCTG	59.31	36	25	TCTATGCAATCCTCAGCTTTCAC	61.36	43	23
BRIP1.0.5	chr17	59760905	59761010	AAAATAGATAGATTCATCTTCTGCT	56.55	28	25	AGTTCTAATTTCAAAAAGGTCTTT	55.76	25	24
BRIP1.0.6	chr17	59760953	59761056	GAAGTGGACTGTTTATCTTCTTCAC	60.23	40	25	GCCAATCTATTTCCTCTATCAGT	58.17	39	23
BRIP1.0.7	chr17	59761005	59761113	GCTTCTTCAGAACAGAGCGGAT	63.31	50	22	TGTATCTTCAGGATCATAAAGTTCA	58.22	32	25
BRIP1.0.8	chr17	59761051	59761159	GGGTGGCATCAATCTTTAATGATG	60.92	41	24	CTTCTGCTTCTGTTTCAAAATCTC	59.18	37	24
BRIP1.0.9	chr17	59761106	59761212	CCAAACGATGTGTTTACTGTCAG	60.71	43	23	TTACTAGAGACAATTCAATGTCTGG	59	36	25
BRIP1.0.10	chr17	59761148	59761259	GAAGGGCAAAACAGTTTTACTTTCC	61.84	40	25	GAGCGGATGTTCAGAATGATT	59.12	42	21
BRIP1.0.11	chr17	59761206	59761306	GAGGACTAGAGGCACTATTCTCTGA	63.12	48	25	TGAAATAATGGTTTCTGATTGAGGG	60	36	25
BRIP1.0.12	chr17	59761250	59761360	TTTTACCAGTAAAATACTGTCCCA	58.46	33	24	CTGTCAGATTTGAGGATTCACA	58.73	40	22
BRIP1.0.13	chr17	59761306	59761408	CTCTCTTTGTTTGTTTGTTGAAAG	58	33	24	TCCATCTTCTCTGTTTTGAAACGGG	63.89	44	25
BRIP1.0.14	chr17	59761350	59761463	TTCTGCTTTCCCTGCTTCTTC	61.25	47	21	GATGACCCGAGCTCAGGTGTT	64.88	57	21
BRIP1.0.15	chr17	59761405	59761509	ACAAGAATTTAAGAGATTTAACTTT	54.02	20	25	CCCAAAGAATTAAAGCTTGACCAGC	63.46	44	25
BRIP1.0.16	chr17	59761453	59761558	AGGTTAAAATAATTATTTATTAGAA	49.27	12	25	GTTGGGCTTGTGGATCTGGAAA	63.77	50	22
BRIP1.1.0	chr17	59763188	59763292	CTTCCACAAAATTTTCTGGTGATAG	59.25	36	25	CTATCAAAGGTAAATGGGAAGAACT	59.23	36	25
BRIP1.1.1	chr17	59763235	59763342	GGTGAGGTACTGTACTTTAAAGAGG	60.99	44	25	GATAATGCTACTTGGTAGAGGTG	58.77	43	23
BRIP1.1.2	chr17	59763287	59763391	CCTGTATATTGGTTCTGTCCTTTAT	58.81	36	25	GTTCCTGGACACATATCTTTGC	59.99	45	22
BRIP1.1.3	chr17	59763337	59763446	GGAAAATTCAGCCAAGGATTCC	60.51	45	22	GATGACTTGCTGCTTCCAGTA	60.76	47	21
BRIP1.1.4	chr17	59763386	59763496	GAATCTGCTGCCGTACCCATTT	63.92	50	22	GGTCACTTCAAGTGTAGACTC	58.37	47	21
BRIP1.1.5	chr17	59763441	59763543	CCCAGGGAAAATTTGGTTACTTAG	60.2	41	24	GGATACATTAAGAACTTTTTGATGC	57.64	32	25
BRIP1.2.0	chr17	59770781	59770885	GGGAAAAAGTCAAATAATTATAACA	54.71	24	25	CTAGTTTTTACTCTAAGCCCAGCTG	61.79	44	25
BRIP1.3.0	chr17	59793306	59793406	TTGTCGTTTTAGTTCAACCTAATAA	57.6	28	25	TAATATTATATTAAATTTCACTCCA	50.65	16	25
BRIP1.3.1	chr17	59793352	59793460	TAATTAAAGCTCATTTTAAACATCA	54.4	20	25	GGCCCTGTATGCTTGAATTTC	60.28	47	21
BRIP1.4.0	chr17	59820368	59820471	AAACTGCTACCAGGAGAGCTCC	64.44	54	22	ATAATAAAACTTAAGGTTTTGATGG	54.69	24	25
BRIP1.4.1	chr17	59820416	59820518	TCCAAAATTCTCAGAAATTGCTTAT	58.16	28	25	TGGAAAAGGAATTCCTATTGTTATG	57.99	32	25
BRIP1.5.0	chr17	59821786	59821891	CCAACTCCAGATTATGCCATAAACC	62.39	44	25	TTCACCGACCATGAAATAATTTCC	60.26	37	24
BRIP1.5.1	chr17	59821833	59821940	TTTTTCTAATAACTAAAGAGGGGAA	56.52	28	25	GATTGCGTCATAGTACACCTGC	62.04	50	22
BRIP1.5.2	chr17	59821883	59821987	GTCTAGCTAAACAAACTTAACTTCA	57.91	32	25	CTCCCTGTGGTTCTACAATGAC	61.04	50	22
BRIP1.6.0	chr17	59853755	59853863	CTGGAAGGTAGCACAGAGATTC	60.84	50	22	AAGGCAAAAGAAACAATAAATATTC	55.74	24	25
BRIP1.6.1	chr17	59853806	59853908	GGTACCAACCCAAACCTAGAATATG	61.58	44	25	ACAAAATTCCTTGGCTCACAGTCTG	64.36	44	25
BRIP1.6.2	chr17	59853849	59853957	CTGAAAAAGGCATGGAAATTAGTAT	58.53	32	25	CCCACTTCATCTTGGAACTCA	60.35	47	21
BRIP1.7.1	chr17	59857663	59857767	AGAAAACAACATTAGATAAATAAAA	52.31	16	25	GATTAGCCTCCAGCTGGATAGT	61.79	50	22
BRIP1.7.2	chr17	59857714	59857822	TCACACCTGTAATCCCAGCACT	64.08	50	22	GGATTTCATTGGTGATAATGTACC	58.32	37	24
BRIP1.8.0	chr17	59858194	59858298	CTGAAATATCAATCTGATTTGTCCA	58.07	32	25	GACAAAATTTCCATTTACATGATGA	57.26	28	25
BRIP1.8.1	chr17	59858242	59858350	ATAATCATCTGCAAATCTAGATGC	57.65	33	24	CCAAAAGTTTAGCACATGAACTGC	61.97	41	24
BRIP1.8.2	chr17	59858291	59858401	CTTTTAAAACCTATGACCCAGCT	59.33	39	23	TTTGGTAGAACCAACAACCCA	60.42	42	21
BRIP1.9.0	chr17	59861625	59861725	CTCTTTACCATAAATTGGTGAGATT	57.76	32	25	GGAAAATACATACTAGTTATCTTCA	54.82	28	25
BRIP1.9.1	chr17	59861675	59861776	AAAATGTCCCTATAAGAAATTACCA	56.88	28	25	ATAGTCAAGTACCATAAAAAGTCCT	58.14	32	25
BRIP1.9.2	chr17	59861723	59861825	GGAATTGGAAAAAGAAACTTCTCAA	59.06	32	25	CTAATAACAGGTACTTCTCTTGCC	59.29	41	24
BRIP1.10.0	chr17	59870950	59871058	CTACAAGATATTCAGCGTTTGC	58.45	40	22	AATACGTTTCACAGGTAGAAAAAAT	58.12	28	25
BRIP1.10.1	chr17	59870997	59871109	TTGTGTCAACCAGTATCATCC	58.34	42	21	GCAGTGGTGATACCCATTTTG	60.21	47	21
BRIP1.11.0	chr17	59876451	59876557	GCTGAACTTCTGTTACACTGTAAC	60.43	41	24	CAGCACAAATACACTAATAGACAAA	58.26	32	25
BRIP1.11.1	chr17	59876502	59876605	CGATGTTATGAGCTTCATCTAAAAT	58.21	32	25	AGCTCGTAGGGGTTCATGATCT	63.41	50	22
BRIP1.11.2	chr17	59876555	59876655	TCCATCTATAAGATAAAAGAATTTT	52.88	20	25	TATCTAGTTCATCCCGAGCAAACCG	64.85	48	25
BRIP1.11.3	chr17	59876599	59876710	CAACAGCAGGCAAGATATTTC	58.24	42	21	TAACTTGCTGATTCCCGAGCAC	63.57	50	22
BRIP1.12.0	chr17	59878605	59878709	CTTTAGTTTCTTCCCCAGGCTGAC	63.83	50	24	AGAAGGTTCTCATTTTTACACAT	56.75	30	23
BRIP1.12.1	chr17	59878654	59878763	CCCTTGGAAAGTCTGTAATGTG	59.59	45	22	GCATCTAGAAGATAGTTGTAGGGAC	60.7	44	25
BRIP1.12.2	chr17	59878705	59878811	ATGATAAAAATAGCAGGATTTTCCC	58.34	32	25	TCTCGGGCTGTGTAATATGGAC	62.29	50	22
BRIP1.12.3	chr17	59878754	59878861	TGTGAACCAATATTAGCATAGAAGG	59.35	36	25	CAAGTTCTTCTATATCCCAGGC	58.66	45	22
BRIP1.13.0	chr17	59885821	59885924	GTCATTGGAACCCCTGAATATGCC	64.26	50	24	TTTTTCTCTAACACAAAATAACTTT	54.71	20	25
BRIP1.13.1	chr17	59885870	59885977	AATCTGCTTGTGTGTGCGTGTC	64.8	50	22	CCATGCACTTCTCATTTCTGTTG	61.03	43	23
BRIP1.13.2	chr17	59885917	59886028	CCCTGTATGATCCTTCTTAATGG	58.76	43	23	CACAAGTATGATCCCTGCTGGA	62.51	50	22
BRIP1.13.3	chr17	59885969	59886074	CCTTGTTTAGTAGAACAACAGCACC	62.64	44	25	CGTCCTCCGGAGCTCTCTAGTA	64.85	59	22
BRIP1.13.4	chr17	59886016	59886122	AAGAAAGGAAAGAAACGATAACTAA	57.35	28	25	CGTGTCCCAAAATATATTTTGGG	58.72	39	23
BRIP1.13.5	chr17	59886071	59886178	CCTCACATGGAATCAGAACCTG	61.37	50	22	ATGGTATTCGATGACTCTTGACTG	60.86	41	24
BRIP1.14.0	chr17	59924452	59924558	CCAAAGCAATGACGTTTTCTAATC	59.78	37	24	TCTTTAAAACTGAACAATGGCATT	58.49	29	24
BRIP1.14.1	chr17	59924501	59924611	GGTGAACTAGAAGTTTAACTGGC	59.91	43	23	GAGTTTATCTTTTCCAGTGGAGAG	59.47	41	24
BRIP1.15.0	chr17	59926482	59926589	GCAGCCAGAGTGGTTTTTTCAG	63.16	50	22	GGGTTATTTACTGCCAATAAACTC	58.51	37	24
BRIP1.15.1	chr17	59926531	59926637	AAAACAGCATAAATAACTTACAGGT	57.87	28	25	GGGTCGAATTCTTTTCTTCTCTAC	59.78	41	24
BRIP1.16.0	chr17	59934406	59934516	TCCTTTGAATGGCATGCACAAC	62.93	45	22	GATATCAACTGACCCAGGCAA	60.49	47	21
BRIP1.16.1	chr17	59934460	59934568	TTACGCCCTCATCTGCTGGTTT	64.96	50	22	CCATTTCTTTCAGAAGGTGGTG	60.12	45	22
BRIP1.16.2	chr17	59934507	59934617	TAATATATCTAATTAAATAAACATC	47.38	12	25	GTTCCTTGGTTCATGTCATTG	58.1	42	21
BRIP1.17.0	chr17	59937150	59937257	CCTCTGAGAATCTATGAACACAG	58.71	43	23	GTAACCTGAAGATATCAAGCAACT	59.22	37	24
BRIP1.17.1	chr17	59937199	59937304	TTAACTTTATAAAGGTCTCTCTCCA	57.61	32	25	GCTAAAGCAGAACAAAGTAAGGC	61.03	43	23
BRIP1.18.0	chr17	59938797	59938903	GCTTTCCTGTTTATTTCAGATTCC	58.99	37	24	TCTTAATAAAAACTTAACTGCTGAA	55.82	24	25
BUB1B.0.0	chr15	40453383	40453497	ACACGGCCTGGTAGGTAATAGA	63.08	50	22	GGTCTGTGGCCCAGAGGAAAG	65.46	61	21
BUB1B.1.0	chr15	40457244	40457352	GGCACAAGAATCTGCCTGTAAC	62.45	50	22	GGTATGAGATTTACATTTGTTTCCT	58	32	25
BUB1B.1.1	chr15	40457291	40457401	GTAGAATGGCTGAGTCTCAACC	61.1	50	22	GAGGGAGATGAATGGGAACTGA	61.93	50	22
BUB1B.1.2	chr15	40457344	40457451	TAACGTGGGTGTGGATCCATGA	64.13	50	22	CGGATCATGTCCACGCTTCAG	64.08	57	21
BUB1B.2.0	chr15	40462238	40462342	AGGACAATAGAAACATTAACAGATA	56.43	28	25	GGCTGTTGTCACTATTGCATATGC	63.22	45	24
BUB1B.3.0	chr15	40462730	40462833	AAAACGATATTATAGTGATCCTCGA	58.18	32	25	AAATGTGTTCTTATCTTTTTCCTCC	58.41	32	25
BUB1B.3.1	chr15	40462781	40462886	GTCTTTCTCAAGTGCCATCTG	59.6	47	21	AGAACTATCCTCAAGGTGGGAAGG	63.92	50	24
BUB1B.3.2	chr15	40462832	40462933	TTCTCTAGAGGTATCTGGTATACC	58.28	41	24	AGAGCTGTAGAAGCACTACAAGGAG	64.25	48	25
BUB1B.4.0	chr15	40468671	40468777	ATGAAGCTAGAGAAAACTTTAGGA	58.04	33	24	ATTGGTTAACTGTTAACACTTCTG	58.02	33	24
BUB1B.4.1	chr15	40468720	40468825	GGATTCAACAGAAGGCTGAACC	62.15	50	22	CCTTTGGATATGTACAGTTACTTGC	60.35	40	25
BUB1B.4.2	chr15	40468771	40468872	CGGTAAACTTTCTTTGGAGCTTGTC	63.14	44	25	GCTCAGTTCTATATCTCATGGGCAG	63.24	48	25
BUB1B.4.3	chr15	40468822	40468926	TCTCTTTTTTGCATCTGAATAAAGT	58.12	28	25	AGGAAAGCAGATGCGATATTTCAGG	63.89	44	25
BUB1B.5.0	chr15	40475906	40476013	AGCTGAACTAAAGAGCAAAGGG	61.24	45	22	CCTCACTAAAAGTTGTGCATTCTGC	63.43	44	25
BUB1B.5.1	chr15	40475952	40476066	TAGGAGGTGCTCTCAAGGGTAA	62.7	50	22	TGTCTCGGCAAACTCTGTTGG	63.55	52	21
BUB1B.5.2	chr15	40476008	40476113	CTGTTAGTTTCTAGTGGTAAAATCA	57.43	32	25	GAGTCTTCTGTACCACAACGAAGC	64.03	50	24
BUB1B.6.0	chr15	40477360	40477464	CAGCAGAGTTGTCTAAGCCTAC	61.09	50	22	TACATGAGGTTTTAATATTTTTGCT	56.15	24	25
BUB1B.6.1	chr15	40477407	40477517	AGGGCCAAAGAGAATGAGCTG	63.13	52	21	GGACTCCAAAATCCATTTCCTCAAC	62.73	44	25
BUB1B.6.2	chr15	40477459	40477565	TCCTTGGAACACAGGGTAAGGA	63.45	50	22	TTTTGATGAAAATGCTGATGAGGC	61.28	37	24
BUB1B.6.3	chr15	40477505	40477611	CACAACAAAGACTTCACATTTAGGG	61.15	40	25	TACAGTCCAGCCATGGATAGCA	63.68	50	22
BUB1B.7.0	chr15	40477745	40477851	GGTTTTTGGATATTTTGAAGTGGG	59.41	37	24	TGGTAATTTTAGTTTTCTTCTTCAT	55.79	24	25
BUB1B.7.1	chr15	40477790	40477897	CACCTATTCTACTTCCCAAAGGCAG	63.56	48	25	TTCACTGATAGCTGTACCCGCT	63.9	50	22
BUB1B.8.0	chr15	40488737	40488843	AGCAAGCGTCTGAGGAGAAGAA	64.34	50	22	CCCATATGAATAATAGTAATTTTGC	55.04	28	25
BUB1B.8.1	chr15	40488788	40488897	ATGCAGGAGTAGGGGAATTCTC	62	50	22	CCTAGTATAAACCACATCCTAAGC	58.86	41	24
BUB1B.8.2	chr15	40488839	40488941	GTTTTCCGGAAGAAATTAAAAGAGC	60	36	25	GATCCTCTACAAAGGGTTCAGAGC	63.16	50	24
BUB1B.8.3	chr15	40488890	40488997	AAGAGGACTTAACTTAGTTGTG	56.07	36	22	AGAGAAGATGATGTATTGTAAGGAG	58.35	36	25
BUB1B.9.0	chr15	40491806	40491914	GAACAGGTGATCAGGTAATTTTTC	58.69	37	24	GGAATAATACCTCAAGCAACTTTAC	58.61	36	25
BUB1B.10.0	chr15	40492435	40492546	AACTGTTGTGCCAGGTAAGAC	61.18	47	21	AGGGACATTGATTTTGTTTATTTAA	56.31	24	25
BUB1B.10.1	chr15	40492484	40492594	AGGAGGGCATTTAGAACCAACC	63	50	22	CTACAAAGGAGACAACTAAACTGC	60.2	41	24
BUB1B.11.0	chr15	40493103	40493206	AAGAACTTGCTGATAACAAATGTAT	57.94	28	25	GTTCTTTCTGTGGGTATTGAGC	59.92	45	22
BUB1B.13.0	chr15	40494782	40494889	GTTTGTGTAAGGAGCAGTATCC	59.4	45	22	AATTGCTAAGTGAGGTATGTCTT	58.23	34	23
BUB1B.13.1	chr15	40494833	40494938	TTGTTTATTCAAAACCACAAAAGC	58.22	29	24	GAGTTTTAGCTCAACGAAGACCCC	64.07	50	24
BUB1B.14.0	chr15	40498377	40498483	GCCAGAGCAGCTCGTTTTGTAT	64.14	50	22	TTTAGCTAAACTTTATATGGTCTTT	55.13	24	25
BUB1B.14.1	chr15	40498421	40498532	TGAAGGATCTCCCTTCTGATCC	61.4	50	22	TTGAACCCTTGAGCGAGGATG	63.1	52	21
BUB1B.14.2	chr15	40498476	40498584	TGTAAAGACCTCTGAGGACCAG	61.52	50	22	GTCCTAACCCAGAAGACACTTG	60.97	50	22
BUB1B.14.3	chr15	40498524	40498633	CAGACTCTCAGCATCAAGAAGC	61.67	50	22	GTATCCACTCCTTTTCATGAGAT	58.37	39	23
BUB1B.14.4	chr15	40498575	40498682	ACAAACCAGATTGTTTACTCTCT	58.36	34	23	CTGAGAGACTGTTACCGGAAGA	61.57	50	22
BUB1B.15.0	chr15	40500828	40500933	AATTCCTGAGAAACTAGAACTTACT	58.09	32	25	CCTATAAGAATTAACTTATTTTTGA	51.98	20	25
BUB1B.15.1	chr15	40500878	40500985	CCACTATATCCATGCCTAGTGA	59.25	45	22	GTGAAGCCACACACTCCTCTG	63.6	57	21
BUB1B.16.0	chr15	40501829	40501930	GACAGACCAATGCCTAAGTTGGAAA	63.91	44	25	TATATTTTCACCTTTCCCTCCCAC	60.75	41	24
BUB1B.16.1	chr15	40501877	40501983	CCATTGAACTCATGTCCTCTGG	61.37	50	22	TGGTGTTCACAGTATCGCAGAC	63.23	50	22
BUB1B.16.2	chr15	40501926	40502036	GTACTTAAGCTTGATGCTTGAGC	60.59	43	23	GTGCCTCTGCAGAGTTGTGTAT	63.26	50	22
BUB1B.17.0	chr15	40502301	40502407	AAAGGTGGGACTGATTCTTTATAA	58.27	33	24	GTGATTTTTAAATGGAATCAAACTT	55.92	24	25
BUB1B.17.1	chr15	40502355	40502460	GGAGCAATAACTGTCCTCATG	59.12	47	21	AAACGAGAATACCTAATATGTGAAG	57.38	32	25
BUB1B.18.0	chr15	40504692	40504801	GATGGCTGTATTGTTTGGCACC	63.04	50	22	TGAACTTATTTTTAAAATACAATGT	52.8	16	25
BUB1B.18.1	chr15	40504741	40504844	TTCAGGTCTGTAATACTAAAAACAT	56.86	28	25	CCCATGGGACTTTTATATCAACCTC	61.64	44	25
BUB1B.18.2	chr15	40504788	40504897	GTGCTCCATTTAGCAAAGGAAT	59.92	40	22	GATTTTGATCATTTTTGCAGCTG	58.43	34	23
BUB1B.19.0	chr15	40505523	40505630	AGTCCATGGTGACTTGAGTCCA	63.75	50	22	GAAATAGTGAGTTTTCTGTCCTTC	58.16	37	24
BUB1B.19.1	chr15	40505577	40505680	TCCTTTTCATTCTTATAATTCTGCC	58.06	32	25	ATATATTACCCATGAAATAACAGTG	55.38	28	25
BUB1B.20.0	chr15	40509691	40509796	CTCAGCGGCTTTCGGACTGTA	65.14	57	21	ATTATCTCCTTCTCTTAAATCTGGG	58.33	36	25
BUB1B.20.1	chr15	40509740	40509843	GGCTAACTGTTCTTCTCCCTACCA	64.12	50	24	GTAACAAGAACAATCAAGCTTTGA	58.82	33	24
BUB1B.20.2	chr15	40509783	40509896	TGGAGAGGGTTTCTTAATCTCTT	59.25	39	23	TGTTGACCTTAGGGTGCAGCT	64.49	52	21
BUB1B.21.0	chr15	40510649	40510755	ATTTCTGAGTAAGTATTGATGAATG	55.84	28	25	TTTAGCTGATGGTGCTTTTTGTG	60.91	39	23
BUB1B.21.1	chr15	40510699	40510809	CTGTTTCTCTTGGGTGCTATC	59.05	47	21	GCAGATTTAGCACATTTACTATTGT	58.61	32	25
BUB1B.22.0	chr15	40512756	40512862	TGAATGGGGTTTTTGACACTAC	59.46	40	22	AATCTTGATGGAAATGGTTTTATAT	55.69	24	25
BUB1B.22.1	chr15	40512808	40512913	GGAAGGTAGGGAAGTTAACTAGTCC	62.29	48	25	GGAATAAATTCTTTGTGCGGATTC	59.6	37	24
BUB1B.22.2	chr15	40512852	40512964	GGCAATCAAGTCTCACAGATTGC	62.95	47	23	AGTGTCTGTTCTTGGGGAGCTT	64.29	50	22
BUB1B.22.3	chr15	40512909	40513012	GGAACACTGAAACTGTATGTGC	60.44	45	22	ATTCCAAAGTCACCTGAACAAAGCC	64.6	44	25
CARD11.0.0	chr7	2946263	2946375	CCACCGTGGCGTACAGGCACG	71.01	71	21	ACAGAGTCTCTCTGCCCAGGG	65.82	61	21
CARD11.0.1	chr7	2946316	2946428	CACACGCGCAGGAACTCCTCC	68.53	66	21	GATGGTCTTGCGCTGCTCCTC	66.38	61	21
CARD11.0.2	chr7	2946367	2946475	TCTGGGAGGAGACACGCAGGG	68.46	66	21	CTCCTCTACGCTGCCCCACAT	66.77	61	21
CARD11.0.3	chr7	2946416	2946525	TGGTGTGGCACCACCTGTCCG	70.01	66	21	GGCAGGGCCTCCAGCTCCTTC	70.01	71	21
CARD11.1.0	chr7	2949672	2949782	AGCAGGCAGTGCTTGTTCTGC	66.79	57	21	GGGGACAGCCCTTAGGGGTCT	68.06	66	21
CARD11.1.1	chr7	2949723	2949835	CCACCTCCCGCTCCTGTGAAG	67.52	66	21	TTCTCACACACCCGGATGAAGA	64.05	50	22
CARD11.2.0	chr7	2951796	2951904	GAGGAACTCATCTCTTGTGACG	61.09	50	22	CCCCATCCAACCTCCCAGTCC	67.1	66	21
CARD11.2.1	chr7	2951842	2951958	CAGCACGAGGTGGCCTTGGGT	70.11	66	21	TCAATGTTGGCAGGGGCGATG	66.38	57	21
CARD11.3.0	chr7	2952911	2953023	CTCGCAGTAGAAGGCGCGTAC	66.04	61	21	CTCCCCAGGTGGCCGTGGCTC	72.27	76	21
CARD11.3.1	chr7	2952957	2953069	TTCTTGCCCAGCTCGCTCTCA	66.9	57	21	GAACTCCATGGCACCTCCCGA	67	61	21
CARD11.3.2	chr7	2953007	2953123	CGGTCAGACCCCTGGGGCTCC	71.49	76	21	CCAGCACGGTGGGTGTGAAGA	67.67	61	21
CARD11.4.0	chr7	2954861	2954972	TCCGCTTATACTTGTTCTCGG	60.28	47	21	GGTGGGAGGGGCCAGGCGGTC	74.44	80	21
CARD11.4.1	chr7	2954907	2955023	GGGTCGGGGGAGGACTGTTTT	66.94	61	21	CAAGAGCTTGGTGGCGTCCAG	66.54	61	21
CARD11.5.0	chr7	2956914	2957023	AATGAATTTATCAATCAGTCAGGC	58.25	33	24	AAAAATCGGTAGGTGCTCCGGA	64.69	50	22
CARD11.5.1	chr7	2956960	2957076	CAATGATGCTGGTGAGAACTG	59.94	47	21	AAAAGGAAGCTTGCTCGCGAG	64.5	52	21
CARD11.6.1	chr7	2958163	2958275	GAAGCCAGCGGGGCCGCAGCA	75.55	76	21	GTGGTGGGTGCCGTCTACCTC	67.49	66	21
CARD11.7.0	chr7	2958995	2959106	GACGTGCACAACATCGTCACA	64.39	52	21	AATGGAGGCCCCGCCCTGATT	69.3	61	21
CARD11.7.1	chr7	2959042	2959154	CTGGCTGGAGATGTTCAGGTT	62.79	52	21	TGGTGCCCATATCCAGGTCAT	63.85	52	21
CARD11.7.2	chr7	2959095	2959205	GATCAGGCCGTCCTCCATGTC	65.32	61	21	CACTCGTGCCTGTCCTGGTAC	65.41	61	21
CARD11.7.3	chr7	2959145	2959254	GGAAAGATGCTCCAGCTGTCTA	62.5	50	22	ACACTTCAGGGACATGGTGCA	64.76	52	21
CARD11.7.4	chr7	2959195	2959305	TGCTCCTACAGCAGCTTTCCT	64.27	52	21	TTCAGCCGGATGTAGAACGAGT	64.13	50	22
CARD11.8.0	chr7	2962254	2962370	CTCGCCTCGGATGCAGCCTTC	68.42	66	21	AAGGGTCGCTCCAGACGGTGG	69.25	66	21
CARD11.8.1	chr7	2962304	2962416	GTCTCCTGGCCCCACAGGCAG	69.94	71	21	GTAGTGCAGCGTGACGGGGCC	70.85	71	21
CARD11.9.0	chr7	2962752	2962867	GAGCTGGGAGGTGAGGCTGTC	67.27	66	21	GTTGCAGCCACCTCCCTTGCC	69.21	66	21
CARD11.9.1	chr7	2962804	2962915	GGGCCCTGGGCCCCGCACGTG	77.7	85	21	CTCACGGAGGCCGGCTTTCTC	68.07	66	21
CARD11.9.2	chr7	2962853	2962964	GGTCTGCAGCAGGAAACAGAAT	63.8	50	22	ACGAAGCTCCCTCGCGCGTTG	70.72	66	21
CARD11.9.3	chr7	2962904	2963014	AAAAGCCCTACTGGGACACAC	63	52	21	CTGTCGCCATTCAGCGTCGTG	67.07	61	21
CARD11.10.0	chr7	2963856	2963969	GTCCGAAGGAGTAGCGTTCGT	64.84	57	21	CTCAACCCCGGCTTCCCCTTC	67.87	66	21
CARD11.10.1	chr7	2963907	2964016	CCCATCAGTACCAGGGGTGGC	67.39	66	21	TGAACATGAGGTTGACCTGCTC	63.21	50	22
CARD11.12.0	chr7	2968219	2968329	CTGCTTCAGACACAGACACACA	63.37	50	22	CAAAAGCCCAGTCCTCCCTCA	64.84	57	21
CARD11.12.1	chr7	2968272	2968379	CGCAGGGACTCAATTCAATGCA	64.41	50	22	CTTGTAGCGTCTGACGATGGA	62.57	52	21
CARD11.13.0	chr7	2969612	2969723	ACGAGATGGGAGAGACAGAGAA	62.73	50	22	GGGACCTGCAGATCGGGCAGA	69.13	66	21
CARD11.14.0	chr7	2972140	2972248	GACACAAGACACAAATCAAACAGGG	63.33	44	25	ACAGAGTGACAGATGAGACAGG	61.84	50	22
CARD11.15.0	chr7	2974077	2974185	TTCTTGACCATTGGTCCTGGG	62.74	52	21	CCTGCGCCCCCTCCCTCCACA	73.62	76	21
CARD11.15.1	chr7	2974125	2974234	ATGGTTACTGGCAGGTTCCTGG	65	54	22	CATCCTGCGCTGGGGCGGATG	71.09	71	21
CARD11.15.2	chr7	2974179	2974287	TTAGTGGTGGGGCTTGGCGAT	67.01	57	21	GACTCCTCCGAGGTGGAAGAATC	64.62	56	23
CARD11.16.0	chr7	2976657	2976769	GTTCTTCTCCTCCAGCTCGCG	65.75	61	21	CTTCAGGCGTGGGGTCCTGCC	70.44	71	21
CARD11.16.1	chr7	2976709	2976816	CGATTAAGCACTGCGAGTACTGTG	64.39	50	24	GTCCTTGGAGAGGCGCCGCAG	70.63	71	21
CARD11.16.2	chr7	2976761	2976871	CCAGGGAGAAGCGGGACGAAG	67.53	66	21	CGCCGCACCATCTCGATCCTC	68.17	66	21
CARD11.16.3	chr7	2976812	2976919	AATCCAGCTGGGCCCAGGGAC	69.52	66	21	GATCTGCTTCCTGTACTTGTCC	61.1	50	22
CARD11.17.0	chr7	2977531	2977643	AGGTCCTCCTTCTCCTCCAGG	64.99	61	21	CGCCCTGCACGCTGCAGGTGG	73.9	76	21
CARD11.17.1	chr7	2977581	2977692	TGCGCATCGAGCAATCAATAGG	64.3	50	22	CCTCCTCCAGCTGCAGCATGA	67.33	61	21
CARD11.18.0	chr7	2978303	2978414	CAAGATGTCCAGGATGGCCTT	62.87	52	21	CACCGCTGGGCGGGCGATCCC	75.32	80	21
CARD11.18.1	chr7	2978349	2978462	GGCCTGGGTGGGAGGGAGGAGGTT	74.09	70	24	TCTGCCTGGCGGGCCTCCTCC	73.62	76	21
CARD11.18.2	chr7	2978403	2978513	CCAGGTGGTCCTGGAGGGCAG	69.4	71	21	CTGTCCTCCAGGGCCTCCTTG	67.03	66	21
CARD11.19.0	chr7	2979370	2979477	TGTCATTCTTCAGTTTTAGAGACTG	59.42	36	25	CTGCCCGCGCTGGCCCCGCCC	80.36	90	21
CARD11.19.1	chr7	2979422	2979535	ATTCAACCGGTGCTTTAGCTG	61.92	47	21	CTCCTGGTTTTTGGTCTTCAGC	62.34	50	22
CARD11.19.2	chr7	2979473	2979585	GGGGAGAAGGCAGGTGGCAAG	68.16	66	21	TGCTCCTTCTTGGGCCGATTT	65.17	52	21
CARD11.20.0	chr7	2983833	2983943	TGACCAGCTCGTCATTGTAGCT	64.4	50	22	ACCCTGGCGGAGTAGCCCTTG	69.11	66	21
CARD11.20.1	chr7	2983887	2983994	GCTCCTGGAAGGTTAGCAGCT	64.92	57	21	TCCTCATGACCGCCATGTTCTT	64.71	50	22
CARD11.20.2	chr7	2983936	2984044	TCATCCTCCAGCTGCCGCAAC	68.11	61	21	GGCTAAGTTGTAGTTGTCGTCC	61.6	50	22
CARD11.20.4	chr7	2984035	2984148	GAGGCCCTCGTGGCCTTCCTC	69.67	71	21	TCCACGCGCGTCAGCGTCATC	70.7	66	21
CARD11.20.5	chr7	2984083	2984197	CCTGAGGACTGGGAAGTGGAAA	64.35	54	22	AACCTGGCCAGCAGCTCGCAG	70.66	66	21
CARD11.21.0	chr7	2985442	2985552	CCTTTGCCCCTTGGTATGTAGA	62.47	50	22	GTCCAGATGTTCCCAATGGCAA	63.84	50	22
CARD11.21.1	chr7	2985493	2985600	GACCAGATCACTCTGTGAGAAT	59.92	45	22	CGAGTGGGCTCTTTCCCAGTC	65.45	61	21
CARD11.22.0	chr7	2987198	2987310	CAGGGTTGATATAGCGGCTGA	62.42	52	21	TCCCTCTCCCGCAAAGAGGTC	66.4	61	21
CARD11.22.2	chr7	2987296	2987410	TGGCCCTCCTCCTTTTAGACAT	63.6	50	22	TGACCTTACACTGACGCAGGTA	63.75	50	22
CARD11.22.3	chr7	2987348	2987454	GCAGTCTCACTGGAACAGCTCTAT	64.67	50	24	CTGAGCATGTGCCGGTTACAC	64.56	57	21
CARD11.23.0	chr7	2998078	2998187	ACTTCTACACTTTCCGGCTGGA	64.05	50	22	AGCCGCAGTGATAGAACAAGAC	63.31	50	22
CASP8.0.0	chr2	202122953	202123058	GTTAGGGGACTCGGAGACTGC	64.65	61	21	TAGTCAACTCAACAGGAAGTGAGGC	64.89	48	25
CASP8.0.1	chr2	202123000	202123112	CCTGTTGCCAAGGTGGCCTCT	67.8	61	21	GGGTGGTTATTGAAAGTAAAAGAA	58	33	24
CASP8.0.2	chr2	202123050	202123161	CTTGACTTGCTCTAGAAACAGG	59.34	45	22	TTCCCTGCTGAGCACGTGGAG	67.45	61	21
CASP8.1.0	chr2	202131174	202131284	AGCCTGGACTACATTCCGCAAA	64.96	50	22	TCCTTATCTGAACATACCATTTATT	56.47	28	25
CASP8.1.1	chr2	202131224	202131329	GCCTTGATGTTATTCCAGAGACTCC	63.6	48	25	AAAAAGATGGACTTCAGCAGA	58.18	38	21
CASP8.1.2	chr2	202131270	202131381	ATCTGTCCTTCCTGAAGGAGCT	63.3	50	22	TGGACAGTGAAGATCTGGCCT	63.67	52	21
CASP8.1.3	chr2	202131323	202131430	GCTGATTACCTACCTAAACACTAG	58.81	41	24	GCAAAGGAAGCAAGAACCCATC	62.99	50	22
CASP8.1.4	chr2	202131375	202131483	CACCAGGCAGGGCTCAAATTT	64.24	52	21	CTCCAGGAAAAGAGAATGTTGGAGG	63.73	48	25
CASP8.2.0	chr2	202134223	202134327	GGCAGGATCTCTCTTAAAATCTTTA	59.05	36	25	ATCTTGTGCCCACCATCTTGGT	64.97	50	22
CASP8.2.1	chr2	202134270	202134380	GGGCAATCCTGACTTACTGCTT	63.3	50	22	ATGAGCTGGGCTGAAGCAAACA	65.76	50	22
CASP8.3.0	chr2	202136233	202136337	TGACATGGTAAGACCTGGTATC	59.65	45	22	TTTCTAAAGTGTCTCCATTTCCCAC	61.64	40	25
CASP8.3.1	chr2	202136279	202136387	TAGCCAGGGGGCATTTCTGAG	64.7	57	21	CAGAAGAAGTGAGCAGATCAG	58.78	47	21
CASP8.4.0	chr2	202137354	202137455	GAGCCTGCTGAAGATAATCAACGAC	64.33	48	25	GATTCCCAACTTTATTTCTCCTCC	59.77	41	24
CASP8.5.0	chr2	202137589	202137695	AGTTAATTTACTATCTGGTACCTGC	58.82	36	25	CCATATCACAGTTGTTTCTAATCAA	58.01	32	25
CASP8.6.0	chr2	202139593	202139695	TCCTTTTTTTTACATTACAGATTCT	55.79	24	25	CCTGCCATGTCTCATTCTAGATGTG	63.64	48	25
CASP8.7.0	chr2	202141539	202141647	ACTTCACAGCATTAGGGACAGG	62.71	50	22	TCAGCTCCTGGGTTGGGTTTT	64.75	52	21
CASP8.7.1	chr2	202141590	202141694	CAGTAGAACCCAAAAGAGAAAAGTA	59.35	36	25	AATGAAAAGCAAACCTCGGGG	62.14	47	21
CASP8.7.2	chr2	202141641	202141749	TCAAAAGGGAGAGAACAAAAGC	59.72	40	22	TTGCAAAAGCACGGGAGAAAGT	64.19	45	22
CASP8.8.0	chr2	202149529	202149636	CTCATGGACCACAGTAACATGG	61.37	50	22	GGTATAACGTGACTGTTCAAATTTC	59.32	36	25
CASP8.8.2	chr2	202149629	202149738	GAGCTGACATCTCAGTTCACTG	61.35	50	22	AGCAAATCTATGAGATTTTGAAAAT	56.45	24	25
CASP8.8.3	chr2	202149679	202149789	CCCAAAGTGTTTTTTATTCAGGC	59.6	39	23	GACTGCTTCATCTGCTGTATCC	61.48	50	22
CASP8.8.4	chr2	202149726	202149837	GGTATACCTGTTGAGACTGATTCAG	61.1	44	25	TATGGCACTGATGGACAGGAG	62.02	52	21
CASP8.8.5	chr2	202149776	202149884	GGATTTATCATCACCTCAAACGAG	60.14	41	24	TCACTGGTTTGAAGTGCCCTTC	63.68	50	22
CASP8.8.6	chr2	202149830	202149939	GGGATGGCCACTGTGAATAACT	63.05	50	22	AGGCTTGTCAGGGGGATAACTA	63.05	50	22
CASP8.8.7	chr2	202149876	202149988	GAACCTGGTACATCCAGTCACT	62.11	50	22	GATTCAGAGGAGCAACCCTAT	59.65	47	21
CASP8.8.8	chr2	202149930	202150035	CCTCGGTAAGTTTTGCCTACTCAG	63.6	50	24	ATATATCCCGGATGAGGCTGAC	61.65	50	22
CASP8.8.9	chr2	202149980	202150086	CCCCTACTCCATCACACTACTA	60.52	50	22	ACTGTGTTTCCTACCGAAACCC	63.15	50	22
CASP8.9.0	chr2	202151173	202151280	CACACTAAGAAAAAAACTTGTCTTC	57.89	32	25	CAGACAGTCACAATATTATGTGATG	58.45	36	25
CASP8.9.1	chr2	202151219	202151326	TTTGTTTGTTTTGTTTTGTTTTGTT	57.51	20	25	CCATCCTGACTGAAGTGAACT	60.07	47	21
CCND1.0.1	chr11	69456123	69456237	CTGCCGTCCATGCGGAAGATC	66.43	61	21	TGCGAAGTGGAAACCATCCGC	66.55	57	21
CCND1.0.2	chr11	69456174	69456287	CTTCGGGCGGCTCTCTTAAGA	64.64	57	21	GACCGGGTGCTGCGGGCCATG	73.55	76	21
CCND1.0.3	chr11	69456226	69456334	CACGTTTCTTTGCTACTCACCC	62.37	50	22	CGGTGTCCTACTTCAAATGTGTGC	64.8	50	24
CCND1.1.0	chr11	69457789	69457900	CTGCTGGGGGCCACTTGCATG	69.3	66	21	GCGGCGGTCACGGGCCCCGTG	77.83	85	21
CCND1.1.1	chr11	69457836	69457948	ATCCCCCTGACGGCCGAGAAG	68.86	66	21	GTGCGAGGAGGAGGTCTTCCC	66.99	66	21
CCND1.1.2	chr11	69457889	69458001	CGAGGAGCTGCTGGTAACCAC	65.74	61	21	CGCTGGAGCCCGTGAAAAAGA	66.23	57	21
CCND1.1.3	chr11	69457939	69458049	GAGCCGCACGCAGGACCACGG	73.29	76	21	CATGTTCGTGGCCTCTAAGATG	61.74	50	22
CCND1.2.0	chr11	69458587	69458695	GCGGAGGAGAACAAACAGATCATC	64.18	50	24	CTCCCCTGATGGCCGCTCACC	70	71	21
CCND1.2.1	chr11	69458641	69458748	CTGTGCCACAGGTAGGGCAGG	67.84	66	21	GAACAAGCTCAAGTGGAACCTG	62.33	50	22
CCND1.2.2	chr11	69458693	69458798	CCGGCTCCTTAGGTGACCCTG	67.03	66	21	GAACACTTCCTCTCCAAAATGCCAG	64.68	48	25
CCND1.3.0	chr11	69462755	69462861	CTACTACCGCCTCACACGCTT	64.88	57	21	CAGCCTCCTTCCCTCTCTCCTTCTG	68.09	60	25
CCND1.3.1	chr11	69462798	69462910	GTAAGTGAGGGTGATGTCCCA	61.89	52	21	CAATCCGCCCTCCATGGTGGC	68.82	66	21
CCND1.3.2	chr11	69462850	69462960	ACACCTAGTGCCACGGAAATG	63.37	52	21	CTGAACCTGAGGAGCCCCAAC	65.46	61	21
CCND1.4.0	chr11	69465879	69465985	AAGAGGAGGAGGAGGAGGTGG	64.99	61	21	TTCCCACCTCTCCCCACCCTCTCTC	70.95	64	25
CCND1.4.1	chr11	69465924	69466034	GGACGTGGACATCTGAGGGCG	67.81	66	21	CAGGAGCAGATCGAAGCCCTG	65.57	61	21
CCND1.4.2	chr11	69465972	69466087	GAGGGCGGAGCCGGCCCCAGG	76.75	85	21	CAGAACATGGACCCCAAGGCC	66.09	61	21
CCNE1.0.0	chr19	30303421	30303530	ACGGGTGGCGTGGGGGAGGGG	75.98	80	21	CTGACCCCGCCGCCGCCTCAC	75.16	80	21
CCNE1.1.0	chr19	30303584	30303692	AAAGAGACAGGTTGGGGAGCAT	64.38	50	22	CTCACCCGGCCCGGTGCCACC	75.05	80	21
CCNE1.2.0	chr19	30303854	30303964	GCCTCTGTGGAGGTCCTTCTC	64.62	61	21	TTTGGTGTGTTTCCTTGGGGTC	63.91	50	22
CCNE1.3.0	chr19	30308031	30308142	CCTCGGATTATTGCACCATCCA	63.16	50	22	ATCTCACCTCTCCTGTGTATT	58.3	42	21
CCNE1.3.1	chr19	30308080	30308196	CCGACTCTGCCACATGGCTTC	66.34	61	21	CAGTCTGTGCAGACCCCTGCT	67.19	61	21
CCNE1.3.2	chr19	30308135	30308239	CCTTTATCCCTCATAGCATGGACG	63.33	50	24	ACCGGGTTTACCCAAACTCAAC	63.69	50	22
CCNE1.4.0	chr19	30308301	30308408	GCCAAAAATGCGAGCAATTCTTCTG	64.69	44	25	GGGCCTCATTTTTGTTGTGTG	61.23	47	21
CCNE1.4.1	chr19	30308356	30308463	CCTGTTCGCTTCATGAAAGCAC	63.25	50	22	GTCTGGAAAATCATGTTAAACAAGG	59.48	36	25
CCNE1.5.0	chr19	30311603	30311709	ACAGCTTATTGGGATTTCATCTT	58.8	34	23	TGTGCTAAAACTTACTAAATATGTT	55.64	24	25
CCNE1.5.1	chr19	30311651	30311753	AGGTAAATAATTTTCAAATATTTGT	52.56	16	25	CTTCACAGGGAGACCTTTTACTTGG	63.67	48	25
CCNE1.6.0	chr19	30312622	30312728	GTTCCAGTGAATTTTCCGGCCA	64.32	50	22	GGTGCTAGTGCCATCTTTTATTTCC	62.83	44	25
CCNE1.6.1	chr19	30312670	30312780	ACCTGAAGTGTGAGTGCCTCT	63.86	52	21	GCACCAGTTTGCGTATGTGACA	64.56	50	22
CCNE1.7.0	chr19	30312891	30312999	CGCAGTATCCCCAGCAAATCTTT	64.06	47	23	CATCGGTCTCTTTTCTCTCTG	58.51	47	21
CCNE1.7.1	chr19	30312942	30313051	CACGTCCGTGGGGCCACCTTC	70.59	71	21	AGTCCCCTGACTATTGTGTCCT	62.98	50	22
CCNE1.8.0	chr19	30313134	30313244	GCAAAAGGTTTCAGGTAAGTTGGC	63.72	45	24	GGCATCCATCTCAGCGTTCTTT	63.91	50	22
CCNE1.8.1	chr19	30313185	30313299	AGCTTACATCCAGTTGTCAGC	61.04	47	21	CCTGGATGTTGACTGCCTTGAA	63.49	50	22
CCNE1.9.0	chr19	30313342	30313453	GTCGCTGATGAAGATGCACACA	64.11	50	22	CTCAGATTAAGCCCACGATGTC	61.48	50	22
CCNE1.9.1	chr19	30313394	30313501	GATTTGCTGGTCAGTGCTGCT	64.24	52	21	GAGAACTGTGTCAAGTGGATGG	61.55	50	22
CCNE1.9.2	chr19	30313440	30313554	AAACTGCCTAAATAGGCCAGCC	63.64	50	22	AGACGGGGAGCTCAAAACTGAA	64.58	50	22
CCNE1.10.0	chr19	30314556	30314664	GCGGGCCGGAAATGGCGTGAC	71.97	71	21	ATGTGTTGTCCCTTTTATTCTTACC	59.94	36	25
CCNE1.10.1	chr19	30314598	30314712	TTGCGCGCCTGCTCCACGTTC	71.52	66	21	AGAAAGCCATGTTGTCTGAAC	59.46	42	21
CDC73.0.0	chr1	193091324	193091435	GTGAAGACCAACTATGTTGTTTGG	60.91	41	24	GAGCCGGCGGAGGCGAGGGGG	76.59	85	21
CDC73.0.1	chr1	193091375	193091484	CAGGGGTGGCAGGGCAGAGTT	69.66	66	21	GCGACAGTACAACATCCAGAAG	61.92	50	22
CDC73.1.0	chr1	193094232	193094336	GACGTGCAGCTGTAAGTAGAATTCA	63.72	44	25	GTCAGTAAAAAAAATCTTGCCTTAA	57.38	28	25
CDC73.1.1	chr1	193094282	193094389	TATTTTTATTTATTTAAGAGACAG	49.55	16	24	CCCAGAGAGTACTACACATTGG	60.25	50	22
CDC73.2.0	chr1	193099284	193099391	GTTCCCAGTCTTAAACAGACATTG	60.44	41	24	TCATTGTTATTCATTTCATATCTCA	55.26	24	25
CDC73.3.0	chr1	193104501	193104608	GAACTTTCAGAAGCCCATTCC	59.87	47	21	ATGTTGAAATAGTAATCCTTACGTG	57.85	32	25
CDC73.4.0	chr1	193104639	193104746	TATTTATATTGTTATTGAAATTGGG	52.55	20	25	GAAGCCCATTCCAAAACTACAC	60.45	45	22
CDC73.5.0	chr1	193107205	193107311	TCTTTTTAAGTAGAAAGTAGGTAGT	55.77	28	25	ATTTTAAATGCATTAACCAGTGGT	58.29	29	24
CDC73.6.0	chr1	193110970	193111082	ACTGCCCTTAAACAGAGGAGT	61.49	47	21	TGCTGTGAAAATTTAAAAAAGAAAT	56.02	20	25
CDC73.6.1	chr1	193111018	193111127	ACCCGAGATATTGTCAGCAGAG	62.29	50	22	GTCAGTGGAAAAAATTGCTGC	59.54	42	21
CDC73.6.2	chr1	193111074	193111177	CTTACAAAGCACAGGAAAGGTA	58.93	40	22	TCTACTATCAAGACTGATCTAGATG	57.17	36	25
CDC73.6.3	chr1	193111120	193111231	AGAGAGAGAGAGAGAGTGCGTT	62.7	50	22	GGAGTTTTGTGGATGCTGAGGT	63.49	50	22
CDC73.7.0	chr1	193116987	193117092	GTGGTAAGAATGCTTTACTGCTTT	60.44	37	24	AAGTGGGCTTAATTAAAATCCATTT	58.39	28	25
CDC73.7.1	chr1	193117041	193117148	GCAGTGTAGTAACGTTGAAGAC	59.93	45	22	TGCAATTCTTCAATCTGTAAAAGCC	61.22	36	25
CDC73.8.0	chr1	193119418	193119530	ATCTTCCCCTTAGTGTGGTTG	60.07	47	21	AAAAATATTAACAAGTAACTCATAA	51.82	16	25
CDC73.9.0	chr1	193121489	193121591	TAGATGTTCTTTTGTTCCAGGGATT	60.89	36	25	ACATGATCTATAAAATCTTAACAAT	53.21	20	25
CDC73.10.0	chr1	193172900	193173007	GTTTTCTTTCAAAAGATCGTAACAG	58.01	32	25	TTATGTAAAGAAACTTTGATCTTAT	53.36	20	25
CDC73.11.0	chr1	193181161	193181270	TAAATGATTGCAAAACCAGGC	58.35	38	21	TGAAAATAAGAATATGGTTTTTATG	53.01	20	25
CDC73.12.0	chr1	193181513	193181616	TTATTAAACTATCCTGTACGTAGGA	57.27	32	25	TATTTTCTACCTGTAAATTTTGTCT	55.31	24	25
CDC73.13.0	chr1	193202113	193202217	CTGCAATTAGTGTTACAGTACCTTA	59.24	36	25	CATTGACTTTTTCTCATCTCTGTT	58.08	33	24
CDC73.13.1	chr1	193202166	193202272	GCCTCAAGACTGGTAAGATAGTC	60.6	47	23	AGAAGAAACAAGGTTGTCAACGAG	62.11	41	24
CDC73.13.2	chr1	193202213	193202317	GGTGTTGAACCCAAGAGAATGAATG	62.95	44	25	AAAAGACCAGATGCAACCAGGG	63.78	50	22
CDC73.14.0	chr1	193205378	193205484	AAGTAAGATTCTCTTTGTATTTACT	54.59	24	25	TACCTCCCCCCACCCACTTTTCTA	67.08	54	24
CDC73.14.1	chr1	193205423	193205530	TCACTTTATTTAAGAGAAACAGTCA	57.05	28	25	GTTTTTGTGCAGGGTCCTGCAT	64.85	50	22
CDC73.15.0	chr1	193218854	193218959	GGATAGACCAGTGTTCTTACGG	60.58	50	22	AATGATAACTTCTCTCCACCCTCTC	62.07	44	25
CDC73.15.1	chr1	193218902	193219007	CCGATTCTAAAATATGCTTGTGTG	59.13	37	24	GTATGATGAAGTTCGTCTGGATCC	61.45	45	24
CDC73.15.2	chr1	193218953	193219054	TCAGTTAAATTTTAAGTTCCATAGA	55.07	24	25	ATTAGAACTCAGCTATCACAAACG	59.54	37	24
CDC73.16.0	chr1	193219767	193219872	AGACTCAAGCTTTATGAATTTATCA	57.22	28	25	GCATTATTCTAAAAATTCTAAAATT	51.81	16	25
CDK4.0.0	chr12	58142298	58142407	GAGAGGCAAAGGTCAGAAAACCATG	64.68	48	25	TTCTTCCTTCCATGGCAGCCA	64.86	52	21
CDK4.1.0	chr12	58142954	58143065	GAGGCCAGTCATCCTCTGGAG	64.43	61	21	CTTTCCCTGTGCCCACAGCCA	68.05	61	21
CDK4.1.1	chr12	58143005	58143113	GAGAACTCTGGTCAGGAGGGT	63.37	57	21	GACTCCTCCATCTCAGGTACCA	63.07	54	22
CDK4.2.0	chr12	58143205	58143311	AGCAGTCATTTTCAAAGATATCTTA	57.22	28	25	GCAGAAAGAGGACTCAGAATAG	58.61	45	22
CDK4.3.0	chr12	58144428	58144533	CCAGAGTGTAACAACCTAAAGGGAA	62.88	44	25	TCAAGGTAGTCCAGGGTATGTG	61.59	50	22
CDK4.3.1	chr12	58144478	58144583	GGGTTACCATGAAACACAACTTGCT	64.59	44	25	GCAAAGATACAGCCAACACTCC	62.45	50	22
CDK4.4.0	chr12	58144692	58144803	TCAGATCTCGGTGAACGATGCA	64.43	50	22	CCAGAACCCATTTTGGTACCA	60.91	47	21
CDK4.4.1	chr12	58144746	58144853	AGAAACTGGCGCATCAGATCCT	64.76	50	22	TGGTAGCTGTAGATTCTGGCCA	63.61	50	22
CDK4.4.2	chr12	58144796	58144903	GGAAACTAGGCACCATACCTGA	62.19	50	22	CCACCACTTGTCACCAGAATGTTC	64.51	50	24
CDK4.5.0	chr12	58144979	58145092	TCAGTTCGGGATGTGGCACAG	65.41	57	21	TCCACCTCTCAATGCCTACCAA	63.83	50	22
CDK4.5.1	chr12	58145029	58145138	ATGCTCACTTTTCAATCCCCT	60.35	42	21	AAGCCTGGTGGGGGTGCCTTG	70.24	66	21
CDK4.6.0	chr12	58145270	58145381	GGGACTCTCACACTCTTGAGG	62.21	57	21	CTCCCCACGCCCAACCCTCCA	71.48	71	21
CDK4.6.1	chr12	58145321	58145434	CTTGTACACTGTCCCATAGGCA	62.44	50	22	TCAAAAGCCTCCAGTCGCCTC	65.41	57	21
CDK4.6.2	chr12	58145369	58145478	GCTCATATCGAGAGGTAGCCATTC	63.13	50	24	ATGGGAAGGCCTCCTCCACCT	67.79	61	21
CDK4.6.3	chr12	58145423	58145530	GACTCCTATCACCAAAAGTCGC	61.67	50	22	GCCACAAAGTGGCCACTGTGG	67.33	61	21
CDKN1B.0.1	chr12	12870815	12870930	AAGAGGCGAGCCAGCGCAAGT	70.06	61	21	AACGGGAGCCCTAGCCTGGAG	68.59	66	21
CDKN1B.0.2	chr12	12870866	12870978	CCCTAGAGGGCAAGTACGAGT	63.48	57	21	AAGCCCTCGGCCTGCAGGAAC	70.18	66	21
CDKN1B.0.3	chr12	12870915	12871027	CGAGTTCTACTACAGACCCCC	61.72	57	21	TAACCCGGGACTTGGAGAAGC	64.58	57	21
CDKN1B.0.4	chr12	12870968	12871080	CGCAGGAGAGCCAGGATGTCA	67	61	21	CGCAAGTGGAATTTCGATTTTCAG	62.07	41	24
CDKN1B.0.5	chr12	12871016	12871125	TAATTGGGGCTCCGGCTAACTCT	66.02	52	23	GAGTGGCAAGAGGTGGAGAAG	63.09	57	21
CDKN1B.0.6	chr12	12871069	12871177	TGATCCGTCGGACAGCCAGAC	66.93	61	21	GCGGCCCCCCAAAGGTGCCTG	73.68	76	21
CDKN1B.0.7	chr12	12871115	12871231	GCGACCTGCAACCGACGGTAA	68.21	61	21	GATGTCAGCGGGAGCCGCCCG	72.96	76	21
CDKN1B.0.8	chr12	12871166	12871278	TTTGGGGCCCCGCTTTGCCTG	71.33	66	21	TCTGAGGACACGCATTTGGTG	63.62	52	21
CDKN1B.1.0	chr12	12871753	12871857	GCCTCAGAAGACGTCAAACGTA	63.21	50	22	GTTCTTTTTAAAAATTTCCCCTGCG	60.69	36	25
CDKN1B.1.1	chr12	12871797	12871907	AGCACGCACTGGAACCCGGGG	72.43	71	21	CAAAAGAGCCAACAGAACAGAAG	60.9	43	23
CDKN2A.0.0	chr9	21968182	21968294	GGCACATCCCGCCCTCCTCTC	69.74	71	21	CCTGTAGGACCTTCGGTGACT	63.68	57	21
CDKN2A.1.0	chr9	21968694	21968806	TGGCTTCTGCCTTCCTCTCTAA	63.55	50	22	CAAAGGGCGCCTCAGGCTCTG	68.66	66	21
CDKN2A.2.0	chr9	21970891	21971000	CTCAGCCAGGTCCACGGGCAG	70.13	71	21	CAGGGTACAAATTCTCAGATCATC	59.59	41	24
CDKN2A.2.2	chr9	21970991	21971101	CAGCGTCGTGCACGGGTCGGG	73.18	76	21	GTACCGTGCGACATCGCGATG	66.88	61	21
CDKN2A.2.5	chr9	21971138	21971249	GCATGACGGAAAGGAAGCTTGT	64.35	50	22	TCGGGTGAGAGTGGCGGGGTC	71.05	71	21
CDKN2A.3.0	chr9	21974467	21974580	GAGAATCGAAGCGCTACCTGAT	62.91	50	22	ATTCGAGAGATCTGTACGCGC	63.01	52	21
CDKN2A.3.1	chr9	21974519	21974629	CAGAGTCGCCCGCCATCCCCT	71.49	71	21	AAGCCCCCAGGGCGTCGCCAG	74.61	76	21
CDKN2A.3.2	chr9	21974569	21974682	CGGCCTCCGACCGTAACTATT	64.69	57	21	TGAAAACTCCCCAGGAAGCCTC	64.94	54	22
CDKN2A.3.3	chr9	21974620	21974733	CAGCGCCCGCACCTCCTCTAC	70.11	71	21	CCTGATTCCAATTCCCCTGCAAAC	64.92	50	24
CDKN2A.3.4	chr9	21974671	21974782	CAGTCAGCCGAAGGCTCCATG	66.09	61	21	GCTCCCGCTGCAGACCCTCTA	68.81	66	21
CDKN2A.3.5	chr9	21974717	21974830	CTCCCCGCCGCCCGCTGCCTG	77.54	85	21	AACTATTCGGTGCGTTGGGCA	65.69	52	21
CDKN2A.3.6	chr9	21974767	21974883	CGGTCCGCCCCACCCTCTGGT	73.51	76	21	TCCTCTACCCGACCCCGGGCC	72.52	76	21
CDKN2A.4.0	chr9	21994124	21994238	GTGAGCCGCGGGATGTGAACC	68.89	66	21	AATGCGCCCCGGACTTTTCGA	68.05	57	21
CDKN2A.4.1	chr9	21994178	21994290	CGCGCCGAATCCGGAGGGTCA	72.11	71	21	TGCTGCCCTAGACGCTGGCTC	69.6	66	21
CDKN2A.4.2	chr9	21994227	21994340	CCTCCAGGGCCGAGCTCGGCA	73.76	76	21	CGGCGGGCGCCCCTGGCGCTG	80.4	90	21
CDKN2B.0.1	chr9	22006027	22006143	CATCATGCACCGGTCGGGTGA	67.82	61	21	CAGGTACCCTGCAACGTCGCG	68.77	66	21
CDKN2B.0.4	chr9	22006179	22006289	TATGGGAGATGCCGGCCGGGG	71.41	71	21	GGGTGAGAGTGGCAGGGTCTG	67.24	66	21
CDKN2B.1.0	chr9	22008713	22008819	GGTTGACTCCGTTGGGATCCG	65.77	61	21	CTCCTGTACAAATCTACATCGGCG	63.74	50	24
CDKN2B.1.1	chr9	22008757	22008869	TCCACTAGTCCCCGCGCCGCG	74.05	76	21	CCGAGGCCGCGCCCCGCGTTC	77.98	85	21
CDKN2B.1.2	chr9	22008807	22008922	ACTGGGCATGCCCTTGTTCTC	65.76	57	21	CCCCAGCTACCTGGATCGCGC	70.24	71	21
CDKN2B.1.3	chr9	22008861	22008971	CAGCGGCCCGGATAATCCACC	68.29	66	21	CGCCGGCTTCCAGGAGCTGTC	70.63	71	21
CDKN2B.1.4	chr9	22008910	22009019	CCCTTCTTTCCCACGCTGCTC	66.31	61	21	GGCGCTGGCCAGACCCTCATC	70.52	71	21
CDKN2B.1.5	chr9	22008959	22009073	TCAGCTTCATTACCCTCCCGT	63.73	52	21	TTCTCCTCGCGCATTCCGCAG	68.33	61	21
CDKN2B.1.6	chr9	22009012	22009123	GTGGCCGAGCGGCCGGTCGTT	75.05	76	21	CCGTTGGCCGTAAACTTAACGA	64.03	50	22
CDKN2B.1.7	chr9	22009061	22009173	CCAGCGGGCGCGCCTGGATTG	74.02	76	21	CGGCGCACTCTCTCCTTCCTA	66.41	61	21
CDKN2B.1.8	chr9	22009111	22009223	CAGCCGAGCTCAAAGCCGCTC	69.13	66	21	CCGTCGTCCTTCTGCGGCTTG	68.79	66	21
CDKN2B.1.9	chr9	22009159	22009270	GAGTCCTCACTGCCCCGCCTC	69.61	71	21	GTCGTTAGCTCCGGGCTTTTC	64.29	57	21
CDKN2B.1.10	chr9	22009211	22009321	AGAATTCCGTTTTCAGCTGGGC	64.37	50	22	GATTGCTTCTGGGAAAAAGCGC	63.83	50	22
CDKN2B.1.11	chr9	22009261	22009369	TTAGGCTCCGCCCCCTGTCCG	71.19	71	21	GCTCTGGCCGCAGGGTGCGGA	74.73	76	21
CDKN2C.0.0	chr1	51436037	51436145	GGATTTGGAAGGACTGCGCTG	64.6	57	21	TTCCTGATCGTCAGGACCCTAA	63.01	50	22
CDKN2C.0.1	chr1	51436082	51436195	CAAGTCAATAATGTTGCCTACGTG	61.08	41	24	GAGTTGGCGTCCGCAGCTGCC	71.62	71	21
CDKN2C.1.0	chr1	51439557	51439666	GCCAGAGCAGGTTTCCTGGAC	66.03	61	21	GAAGGATTCTACCATTTCTACTTCT	58.52	36	25
CDKN2C.1.1	chr1	51439606	51439711	CAAGCTGATGTTAACATCGAGGA	61.35	43	23	CGAGATTGCCAGGAGACTGCTA	64.51	54	22
CDKN2C.1.2	chr1	51439652	51439763	CTGCCAAAGAAGGCCACCTCC	66.33	61	21	AAAGACCGAACTGGTTTCGCTG	64.25	50	22
CDKN2C.1.3	chr1	51439708	51439815	CAGCAATGTGGGGCATCGGAA	66.38	57	21	GGACACTTTACAGACTTTGCTGGAG	64.14	48	25
CDKN2C.1.4	chr1	51439754	51439866	CAGGCTCTATGGGAGGAATGA	61.48	52	21	GATAATGAAGGGAACCTGCCCT	62.54	50	22
CDKN2C.1.5	chr1	51439805	51439917	TGGGGGAGCCACAAATCTTCA	64.54	52	21	GGGTGGTGGAGTTCCTGGTGA	66.6	61	21
CDKN2C.1.6	chr1	51439851	51439959	CCACGTTGCCTCTACTTTATCAATT	62.03	40	25	TCGGAACCATAAGGGGGACAC	64.33	57	21
CHEK2.4.0	chr22	29091685	29091793	GGGGTTCCACATAAGGTTCTCATG	63.67	50	24	ACCAGTCTGTGCAGCAATGAA	63.26	47	21
CHEK2.4.2	chr22	29091789	29091895	TTGCCATAAAATAAAAAGATTAACA	54.86	20	25	CAAGAACTTCAGGCGCCAAGTA	63.77	50	22
CHEK2.5.0	chr22	29092878	29092988	CAGGCATGACCCTCAGATTCAT	62.85	50	22	CAGGAATAGCCACATACAGAATGCC	64.17	48	25
CHEK2.6.0	chr22	29095816	29095923	TCCTGAAACACAAAGGCAAGGC	64.52	50	22	GCTGTCAAAAGAATTGAGGGC	60.75	47	21
CHEK2.6.1	chr22	29095870	29095971	CACTTGGACAGAAGACAATAAAAC	58.88	37	24	GGTAAAAATAGAGCTTGCAGGTAGC	62.59	44	25
CHEK2.7.0	chr22	29099470	29099576	GGGAAAGTAGTGAGAAACTCCC	60.71	50	22	AGCATTTGAATGGAAACAGAAAT	58.18	30	23
CHEK2.8.0	chr22	29105966	29106070	TTTATTAGTAATAATAATTGCCAAT	51.71	16	25	CTCATATTTTGAGATAGATAAATCT	52.9	24	25
CHEK2.9.0	chr22	29107889	29107995	ACAGGCACCACTAGAGGGAAAA	64.03	50	22	AAAGGTGATCAGCCTTTTATTGG	59.9	39	23
CHEK2.9.1	chr22	29107936	29108048	TTATGAGACCTACCACTCCTGG	61.06	50	22	CCAATAGCAAACTTCCTTTTGCTG	61.75	41	24
CHEK2.10.0	chr22	29115374	29115477	GGAAGAAAAGAGTAGAAATGGGTTT	59.88	36	25	AATTAAGTGCATTTATATAAGAAAA	52.18	16	25
CHEK2.10.1	chr22	29115424	29115530	TGATTCTAAAATTTATTCATCATAT	51.47	16	25	CATGATGTATTCATCTCTTAATGCC	58.55	36	25
CHEK2.11.0	chr22	29120955	29121061	GCCACTGTGATCTTCTATGTATGC	61.99	45	24	AAAAATTCCAGTAACCATAAGATAA	55.34	24	25
CHEK2.11.1	chr22	29121003	29121109	TTCCTAAAATAGAGAACATTTTGTT	55.79	24	25	GACAGTGCAATTTCAGAATTGT	58.42	36	22
CHEK2.11.2	chr22	29121058	29121163	GGGAAAATATCTAAAAACAATGACC	57.32	32	25	CAAGCTCTGTATTTACAAAGGTTCC	60.75	40	25
CHEK2.12.0	chr22	29121218	29121326	CCCAAACCAGTAGTTGTCATTCAC	62.48	45	24	GCTCTCCTAGATACATGGGTA	58.24	47	21
CHEK2.12.1	chr22	29121268	29121376	CAGAGGGCTGTTGAATTTCATGTA	61.78	41	24	GTTTCTTGCTGTATGTTCGGT	59.53	42	21
CHEK2.13.0	chr22	29126398	29126507	AGATTGGGTAACATGGCCAGAC	63.05	50	22	GAAAGGGAAAGACCCACAGCTA	62.65	50	22
CHEK2.13.1	chr22	29126450	29126556	AAAGTTAGGCCAGCCACGGTG	65.97	57	21	GGATGGTGCCTCACACCTCTTAT	64.63	52	23
CHEK2.14.0	chr22	29130384	29130493	ATAGAGTTCCTGAGTGGACAC	59.24	47	21	AACGTGATACTATACAACAAAGGG	59.23	37	24
CHEK2.14.1	chr22	29130428	29130542	CTGGAGTGAGAGGACTGGCTG	64.61	61	21	ATCCTGAAGGGCCCATAATCGA	63.77	50	22
CHEK2.14.2	chr22	29130480	29130590	CTGGATATGCCCTGGGACTGT	64.16	57	21	TCTTGGTCCTCAGGTTCTTGGT	63.71	50	22
CHEK2.14.3	chr22	29130532	29130642	CATGGGGCTGTGAACAGGCAC	66.88	61	21	ACACTGTCTCTAAGGAGCTCAG	61.57	50	22
CHEK2.14.4	chr22	29130581	29130688	AACATCCGACTCCCGAGACATC	64.5	54	22	CTGGAGTTTGGCATCGTGCTG	64.84	57	21
CHEK2.14.5	chr22	29130631	29130742	GGTGAGTTTCAAGGCACAAGAC	62.58	50	22	TGAGGAGGAGCCTTGGGACTG	66.11	61	21
CYLD.0.0	chr16	50783609	50783712	CACAAAAGCTCCTTAAAGTACCG	60.47	43	23	TTAGTATTTTGAAGTTAATATCACA	53.13	20	25
CYLD.0.1	chr16	50783658	50783762	GATCGTTCTGTGGGGCATTCAA	63.85	50	22	GAAAAAGTCACTTCACCCTACTGGG	63.89	48	25
CYLD.0.2	chr16	50783705	50783813	CAGATTGGATTAAAAATTCTAGAGC	56.93	32	25	CAAGAATGCAGCGTTACAGAC	60.54	47	21
CYLD.0.3	chr16	50783754	50783860	TGATGAAAAGGATGTTGTAGAGAT	58.35	33	24	CCGAAGGGAAGTATAGGACAGT	61.39	50	22
CYLD.0.4	chr16	50783805	50783911	GGCAATTACCAATTGTGAGGAGAGG	64.3	48	25	GGATTCCTTCTGCAAAAGGCA	61.87	47	21
CYLD.0.5	chr16	50783856	50783967	GTAAAGGCCTCCAAATAGACG	59.12	47	21	GAGCAACCTCATGCAGTTCTCT	63.27	50	22
CYLD.0.6	chr16	50783909	50784010	GCTGAGATCTGGGGAAGAAAAATT	61.79	41	24	AAATGAAAAGTTCACAGAGTTACTT	58	28	25
CYLD.0.7	chr16	50783951	50784062	CTGTTAGCAGAGAGGACAGTCT	61.57	50	22	GAGAGGTTCAGCCTGTTTAAA	58.55	42	21
CYLD.0.8	chr16	50784001	50784109	GCTGGTAAGTTTGATAAACCATTTT	59.18	32	25	AATAGACGTGGGCTGTCCTGT	63.98	52	21
CYLD.0.9	chr16	50784056	50784162	GTCTGTGTATTTGTATGCACATAC	58.59	37	24	TCCTGGAGTTGTACGCTTCAGA	63.76	50	22
CYLD.1.0	chr16	50785507	50785612	GCTAGAACTCATAGAAGATGATGAC	59.25	40	25	TCTATTTCTTTCCCTTCTCTCTTAA	57.6	32	25
CYLD.1.1	chr16	50785556	50785667	GGGGACACAATGCAGGTCGAA	65.7	57	21	TTTCACTGACGGGGTGTACCAA	64.51	50	22
CYLD.1.2	chr16	50785604	50785710	CCAGAGTTTCTTTGAAGGTTGGAG	62.19	45	24	GATTGTGGCGTGTTTGTTGCA	63.5	47	21
CYLD.1.3	chr16	50785653	50785762	CTGTGATGTTTTGCCAGGAAAAG	61.47	43	23	GATGACACTGCATTGGAAAGTG	60.77	45	22
CYLD.1.4	chr16	50785703	50785810	GGACATGGTAAGAAAATTTTGGAT	58.36	33	24	GGTCGAACTTCCTCCTTTGGAA	62.9	50	22
CYLD.2.0	chr16	50788221	50788326	TCATCCCAGGTATGTTTTCTTTG	59.33	39	23	GGAGGATTTTAATGTTTATTATTTA	52.25	20	25
CYLD.4.0	chr16	50810078	50810180	GGCTACAGGTATGGATTAATAGCAT	60.76	40	25	TGCCTTTATCTTTAAAAAACATGCT	58.88	28	25
CYLD.4.1	chr16	50810125	50810230	CCTAACTTGCCATAGCATTAAAAAA	59.01	32	25	AAAGGAGGCCTCCCAAACTTG	63.3	52	21
CYLD.5.0	chr16	50811728	50811834	CATGGTACATTGATGAAGGTAATC	58.08	37	24	ATTTTTAAATGAAACTTTTCTTGTT	53.94	16	25
CYLD.5.1	chr16	50811776	50811884	TCCTTTCTTTCTAACTCATCAGAG	58.36	37	24	TGGAAATAGAAACAGATCTGAATTA	56.67	28	25
CYLD.6.0	chr16	50813570	50813671	CCGAGAACAGATTCCACTCTTTACC	63.51	48	25	ACATTTCTGTAATTAGGAATAATTT	53.62	20	25
CYLD.6.1	chr16	50813620	50813722	CCAATGGAAGTATTGGCCACAGTC	64.42	50	24	TCTCTTACAGAGATATCTACAGACT	58.03	36	25
CYLD.6.2	chr16	50813666	50813776	AAGAGCTAAACACTGCACCCG	63.62	52	21	GCCTCCTCCTGTGAACTCACT	64.24	57	21
CYLD.6.3	chr16	50813717	50813825	TCCTGGGAACTCACATGGTCTA	62.97	50	22	CATTCAGTCTCACCAAGATGCC	61.95	50	22
CYLD.6.4	chr16	50813765	50813871	AAGGAGAACCCTCCTTTCTATGGG	63.94	50	24	TCCACTTTCTCTGTCAGCCCA	63.87	52	21
CYLD.6.5	chr16	50813816	50813924	ACTGAATGAAGTGCTCGCTGGA	64.92	50	22	CGTCCAAGAGAGTCCACCCTT	64.23	57	21
CYLD.6.6	chr16	50813867	50813974	AAATTTCAATTTTTTTCTCTGTGAG	56.11	24	25	TAGAAGTGGGCTCATTGGCTGA	64.15	50	22
CYLD.7.0	chr16	50815146	50815255	AGGCCTGACTCTAGGTTTGCAT	64.16	50	22	CGGTATAATGCATATTGAAGCATT	58.45	33	24
CYLD.7.1	chr16	50815196	50815305	GCGCTGTAACTCTTTAGGTATTTGG	62.57	44	25	TGTACGGATGGAACCTTCAGAG	62.17	50	22
CYLD.7.2	chr16	50815246	50815351	ACCTGGAATGACTCTAATTCTAATC	58.58	36	25	GAAGGCGCTGTTTGTGAAACTG	63.68	50	22
CYLD.8.0	chr16	50816229	50816332	CCAGGGTCATTACAATTCTTGTTAC	60.52	40	25	TCATTTACTTTTTTTAAAAAAATCT	51.69	12	25
CYLD.8.1	chr16	50816279	50816380	AGTTTAAAAAGAATGCAATAGGTAT	55.9	24	25	TGAAGTAGTAGAAGAAAATACTCCA	57.62	32	25
CYLD.8.2	chr16	50816330	50816436	GTGTGTGTGTGTGTGTGCGTG	65.65	57	21	GATAATGATTGGGAAGAAGAAAGGC	60.64	40	25
CYLD.9.0	chr16	50818230	50818334	GGACAGAAATTGTTAATCCTCTGAG	60.06	40	25	CAGCATGAAGAAAATTATCCTTTTT	57.49	28	25
CYLD.9.1	chr16	50818277	50818388	GCCTTTACATGGTGTTCTATTTGC	61.33	41	24	CTGTTCTGGACACTGTGTTAC	59.2	47	21
CYLD.10.0	chr16	50820756	50820860	ACCATCTTAACTTATATGCGTTAAA	57.3	28	25	GCCAATATCAATTAATAGTTTTTTA	53.08	20	25
CYLD.10.1	chr16	50820805	50820915	GTATTAGCTGAAATGTGTGTCTG	58.17	39	23	GCCACAAAAATTATGAAACTGAGG	59.72	37	24
CYLD.11.0	chr16	50821677	50821779	TCTAGAAGCATTGGAAAAATAGACA	58.93	32	25	AAATTTTGCCTGTGACTTATTTGA	58.49	29	24
CYLD.12.0	chr16	50825462	50825565	TGGTCTTTTATCAACAGTAACCTG	59.35	37	24	GTATGTATTTTTTTCTCTGCGTGT	58.7	33	24
CYLD.12.1	chr16	50825509	50825615	CCTGTGGTATTTTATGTGAAAGTC	58.45	37	24	GTACAAGATTGTTACTTCTATCAAA	55.74	28	25
CYLD.13.0	chr16	50826498	50826605	ACTTGAAGACAGTAAGTATGAGATT	58.16	32	25	ACTTTGATTCTAAAAATATCTGTCT	55.13	24	25
CYLD.13.1	chr16	50826552	50826652	TTGTGGAAATTGTCAGATAATTCTC	58.25	32	25	TCAGATGCCTCGATTTGGAAAAGAC	63.99	44	25
CYLD.14.0	chr16	50827449	50827559	AACCTGCAACACTCAAGTGAG	61.44	47	21	CTTAACTTCCCTTCCCCTTCTCAC	63.07	50	24
CYLD.14.1	chr16	50827498	50827601	AACTTTTGTTGAACAGTAACTTATT	56.48	24	25	TGTGGAGGGCTTGCAATGTATG	63.88	50	22
CYLD.15.0	chr16	50828112	50828219	GCCAGAATATGGAGTTATTTGCTG	60.68	41	24	GGCCTAATGACATTCTTTTCATGG	60.86	41	24
CYLD.15.1	chr16	50828167	50828272	GCTTTTGTGAAGTATGGGAAGG	60.18	45	22	GCTGAATCATAAATATAACCCAGTG	58.49	36	25
CYLD.15.2	chr16	50828209	50828322	CATGGCCGATCGGGATGGTAC	65.71	61	21	GACTGGGACTGGAGACACGGC	67.46	66	21
CYLD.15.3	chr16	50828264	50828370	ACAGGGTTCTGGTTTGTAGTGG	62.85	50	22	GCTGTTCTCTGCATAGAAACAAGCC	64.96	48	25
CYLD.16.0	chr16	50830224	50830336	GAATCCAAGGCTGTGCACGAA	64.22	52	21	GCCCTATAAAGAGTTCTTCCTC	58.33	45	22
CYLD.16.1	chr16	50830274	50830379	GTGCATGTACCAGAGTCCAACAATG	64.7	48	25	ACATTCCTCAAGTCACCCCATG	62.99	50	22
CYLD.16.2	chr16	50830326	50830436	GGCAAAGAAACTGAAGGCAGAG	62.65	50	22	TCTGGAAGACCTGCATTCCTTG	62.97	50	22
ERCC2.0.0	chr19	45854877	45854988	ACAGAGGAAAGGGAGAGGGGGG	67.71	63	22	AGGAACCGTTTATGGCCCCAC	65.5	57	21
ERCC2.1.0	chr19	45855455	45855565	GATCCAGCGGGGCAGCTTCCC	70.58	71	21	GGAGGGTGCCGGGAGGGGGAC	73.68	80	21
ERCC2.1.1	chr19	45855506	45855619	GAAGCGCAGGCCAGGGACAGA	69.85	66	21	ATCTGCCGCAGGAAGTACTTG	63.15	52	21
ERCC2.1.2	chr19	45855558	45855664	CTCTCCACCCTGCAACCCACCC	69.79	68	22	TTGAGGTTGGCATCTGTGAGGT	64.61	50	22
ERCC2.2.0	chr19	45855750	45855864	TCTCACGAATCTGGAACTGGTC	62.42	50	22	GGATGGGAGCACAGGGGCACC	70.32	71	21
ERCC2.2.1	chr19	45855800	45855911	AGATACGGAGGATGAGAAGCTG	61.77	50	22	ATGAGGCCGTAGTCCGTCTTG	64.64	57	21
ERCC2.2.2	chr19	45855854	45855960	GATCCTAACACTGTGGGACTCCC	64.6	56	23	TGGCGCATGGCATCGAAGGTA	67.6	57	21
ERCC2.3.0	chr19	45855981	45856096	CGAGGGGGGTTACAAGTGTGG	65.43	61	21	TGATCCTAACACTGTGGGACTC	61.85	50	22
ERCC2.4.0	chr19	45856320	45856430	AGACGCAAGTTAGGTCACTCCT	63.77	50	22	CTCTGGGAAGACACCTGGGGAG	66.45	63	22
ERCC2.5.0	chr19	45856489	45856601	GACCCAGGGAGGTCAGGGTGG	68.84	71	21	ACCCCTCTCCACGCTGGCCTC	71.18	71	21
ERCC2.6.0	chr19	45857975	45858086	GTTCCCATAGTTCCGGATCACA	62.5	50	22	AGAGCAGGTGCAGGGAGGGGGT	72.34	68	22
ERCC2.6.1	chr19	45858029	45858139	TGGCCCAGGTCCTCCTCCCTT	69.89	66	21	CGGTGCTCTCCATGTACTGGTA	64.2	54	22
ERCC2.7.0	chr19	45858901	45859008	ATAAGCGAGGCAGCAGCAACT	65.5	52	21	CCCCTCTTGGAACCCACAGAAA	64.89	54	22
ERCC2.8.0	chr19	45860518	45860628	TCTGTGGCGGGACAGTGGGAG	68.98	66	21	CCGGCCCCAGCCCTAGCCTCT	73.2	76	21
ERCC2.8.1	chr19	45860568	45860679	AGGCCCATGGAGGGAGGTCAG	68.38	66	21	GTGCCAGCGTCATGGTGAAGG	66.86	61	21
ERCC2.9.0	chr19	45860710	45860820	GTGAGGGCCCGGGGGGCTGGG	76.67	85	21	AGGGAGGTCAGGGACTAGGAG	64.42	61	21
ERCC2.10.0	chr19	45860867	45860976	AGGGGTGAGATTACCCCACTA	62.23	52	21	GACCCACAGAGCATTCACACC	63.96	57	21
ERCC2.11.0	chr19	45862093	45862201	ATTTACATATTCGGTTTCACACAG	58.21	33	24	CTGCATCTTTGCTACTGGTTTTCCC	64.95	48	25
ERCC2.12.0	chr19	45864773	45864881	GAGGCGTTCAGCACAGAATCT	63.41	52	21	CCCAGCAGGGACAGAAAAAGGT	65.46	54	22
ERCC2.12.1	chr19	45864823	45864931	AGACGGAAGCATGAGCAGGAC	65.2	57	21	AGGGTGGCAAAGTTAGCAAGGA	64.89	50	22
ERCC2.13.0	chr19	45866990	45867101	GTACTCCAGCAGCCGCCTCAG	67.82	66	21	CCCCCACCCCGCGCGCTGTCT	76.79	80	21
ERCC2.13.1	chr19	45867038	45867148	GGATGGAGCCAGGCACTGCCTC	70.15	68	22	GATGCACACGCGCTGGGCCAG	71.94	71	21
ERCC2.13.2	chr19	45867089	45867199	GAGGCGGGAAAGGGACTGGGG	69.71	71	21	CACCACATGCTGCACACGCAG	67.87	61	21
ERCC2.14.0	chr19	45867230	45867346	CCGCAGGCGCTGCTCGTCTGT	72.77	71	21	AGGGACTGGGGGGCAGCGGGG	75.89	80	21
ERCC2.14.1	chr19	45867283	45867395	GGGCTGGGAGGGGGCTGGCAAC	74.73	77	22	CAGCACGGGGTTGGCCAGGTG	71.2	71	21
ERCC2.15.0	chr19	45867483	45867591	GGAGAAGGGGGAGAGAGCCGG	68.61	71	21	GGCACCACCGCCAGACGTCCC	72.89	76	21
ERCC2.15.1	chr19	45867530	45867641	GAGGGGCTGGCATCCCTTTGG	68.28	66	21	CAGGGTCTCCAGGTTGCCCTG	67.56	66	21
ERCC2.16.0	chr19	45867668	45867781	AACCACCACATTGGCATGCAG	64.82	52	21	CTGGCATCCCTTTGGCCCCTG	68.55	66	21
ERCC2.16.1	chr19	45867719	45867834	GCCCTGCCACCCCAACCCCTA	71.62	71	21	TCGAAGACCACGACGGCCTTG	67.65	61	21
ERCC2.17.0	chr19	45868086	45868196	CATGGGCATCAAATTCCTGGGA	63.67	50	22	CCCCTCTGCCCATCCCACCAG	69.53	71	21
ERCC2.17.1	chr19	45868133	45868246	CTGCCCCAGGCTACCTGTCCT	68.59	66	21	AGTATGGGCACCAGCCCTGGC	69.78	66	21
ERCC2.18.0	chr19	45868291	45868398	AAAGCGCAGGGGTGTCACCTG	68.28	61	21	GCCTCCCTCCCTCAGCCCTGCCCT	76.23	75	24
ERCC2.18.1	chr19	45868341	45868449	GGTGGAAACCCAACCACTCTT	63.22	52	21	GCAGGCTGGTGTCATGCTGGTA	67.8	59	22
ERCC2.19.0	chr19	45871880	45871990	TCTTCAATCACCTACTCCAAA	56.97	38	21	TAAGGGCAAGGAGAAGGAACAGG	64.53	52	23
ERCC2.19.1	chr19	45871925	45872036	TCATTGGAGGCACAAACCCCT	64.82	52	21	AAGTTTTTGCGGGAGCTCAGAG	64.03	50	22
ERCC2.20.0	chr19	45872164	45872276	CTGTCCCGCCCCTTCCTTTGT	67.51	61	21	TAGGGAACAGTGGGGCTGGAG	66.14	61	21
ERCC2.21.0	chr19	45872313	45872421	AGAGGGGCAACACACAGGGTC	67.18	61	21	CTTTGTCTGCCTTTACGGGTTC	62.38	50	22
ERCC2.22.0	chr19	45873379	45873493	GCGGCAGGGGCTGCTGGGTCA	74.87	76	21	GAGTGGGCGGGTCGGGCCCAC	74.79	80	21
ERCC2.22.1	chr19	45873429	45873541	CCTCCACAGTGCCCGGTCGTC	70.03	71	21	TTTGAGCTCCCGCATGTAGGA	64.32	52	21
ERCC2.23.0	chr19	45873736	45873844	ATATTCAGCGAGAGGCCGGGTCGT	70.21	58	24	CAGGCGCGCCCACCGATGACC	73.44	76	21
ERCC3.0.0	chr2	128015167	128015275	AACTCATGGTGCCAAAGCGCC	67.14	57	21	CTTGAACGAAGTACCCTGCCTA	62.42	50	22
ERCC3.0.1	chr2	128015214	128015321	CAGCCCATGTTAGTCTCCAGAAGAA	64.75	48	25	AGCGGGTGTACATGTTTGCTG	64.22	52	21
ERCC3.1.0	chr2	128016858	128016973	TGTCGAAAACGCCAAGTCTTCC	64.24	50	22	CTGACACCTGGAACCTCCTCA	63.92	57	21
ERCC3.1.1	chr2	128016910	128017024	CTGCAAAGCCCAAGCCAGCAG	67.71	61	21	AAATTCCCCAGCCACCACCTC	65.48	57	21
ERCC3.1.2	chr2	128016961	128017071	CAGCCCTCCTCTGCCTTCTCCTGG	70.73	66	24	GGACTTTCTGTAAGAGCTGCTG	61.61	50	22
ERCC3.2.0	chr2	128018795	128018906	TCTTCTGCAACCATCCCTGCA	64.83	52	21	CCTAGTCTAACCAGAAGCCAAATGG	63.56	48	25
ERCC3.2.1	chr2	128018845	128018952	GAAGACAACATTAGCCATTAGAATG	58.9	36	25	CTACCAAGAATCTCTGCCGCTT	63.07	50	22
ERCC3.3.0	chr2	128028903	128029013	ACGAAGTGTCACCTACCTACAG	61.83	50	22	CTCCTGCAACAGAAGATGAAAGGC	64.62	50	24
ERCC3.4.0	chr2	128030431	128030540	GAGAAGAATGAAGCTGTGTTAGAC	60.02	41	24	CCTCACCTCCACCCCATATGC	65.08	61	21
ERCC3.4.1	chr2	128030480	128030592	AACACATCAGAGGGAAAAAGG	58.82	42	21	GTGTTAATTTTGGGGTTGTGCTTG	62.17	41	24
ERCC3.5.0	chr2	128036739	128036845	GGCAAGCTCTAAATTTGTTGGGGT	64.58	45	24	CTGGAGGAAGCTCCAAGTTTTC	61.82	50	22
ERCC3.5.1	chr2	128036792	128036901	TTGATTGCCACATATTCCCGG	61.46	47	21	TTCCTTTAGGGCAAACACATTGTC	62.44	41	24
ERCC3.5.2	chr2	128036840	128036945	CCAGACCTGTAATACAGTAAGAACC	61.05	44	25	CCTCCTTTCATGAAACTTGATCAG	60.26	41	24
ERCC3.5.3	chr2	128036887	128036995	CCACACAATTTAAAACTTTTGAAGA	57.8	28	25	GGGTTCATGGTGTACAGCAAGA	63.22	50	22
ERCC3.6.0	chr2	128038009	128038120	TTTTGTCATCTTCGCGGACGAG	64.07	50	22	CTTTCCCAGACGCCCCCAGCC	70.5	71	21
ERCC3.6.1	chr2	128038062	128038175	CACGATGGTGAGCACCCTTCG	66.29	61	21	GGCGATGTAGCCATTATTCTGC	62.44	50	22
ERCC3.6.2	chr2	128038116	128038220	GGGAGCATTCACACTGTCACTTTTC	64.87	48	25	GGCCCAATCAGAAAATTTAAATCC	59.53	37	24
ERCC3.7.0	chr2	128044269	128044380	CCAGCATGGAGTAGGTGCTAAT	62.58	50	22	AAGTGGACAGCTCAGCTCCAG	64.83	57	21
ERCC3.7.1	chr2	128044315	128044427	TCCTTGGCATCGGAGGTGAAC	65.17	57	21	TTCATCCAGGATCATGAGGCC	62.39	52	21
ERCC3.7.2	chr2	128044369	128044475	GACCACATCTTGAACTGGGCTTTC	64.57	50	24	CTCGGCCTCCCAGGACCTTTT	66.98	61	21
ERCC3.7.3	chr2	128044415	128044529	AGCACCAGACAGCGTTTTCTG	64.13	52	21	GTGCTAATGGCAACGGAGCAG	64.89	57	21
ERCC3.7.4	chr2	128044469	128044577	AGGGACTTTCCAGCACCTACAA	64.03	50	22	CGGCAGATCTGGCTGTCGTCA	67.48	61	21
ERCC3.7.5	chr2	128044518	128044624	GGACAGGTTGAAATGAAGGACAGG	64.06	50	24	TTCCACTGCTCCACAGAAACAG	63.41	50	22
ERCC3.8.0	chr2	128046229	128046334	GGTCAATGTTGATATCAGGGTTGAC	62.32	44	25	GACCACCTTCTTAACTCTGGTACC	62.8	50	24
ERCC3.8.2	chr2	128046324	128046434	CATTTCCTGGAAAGAGGGCACA	63.51	50	22	TGATAGGGTCTGAGGACAGCT	62.55	52	21
ERCC3.8.3	chr2	128046373	128046481	GTGCTCAAAAACATTACATCTTCT	58.63	33	24	GGGTTGACAGAATCATTCCGGA	63.03	50	22
ERCC3.9.0	chr2	128046904	128047012	TTACCCTGTGGATCTGTCACTC	61.85	50	22	AGGAACCAGGAGGAAGGTACAT	62.99	50	22
ERCC3.9.2	chr2	128047004	128047110	ACATTTAATTCTGCTGTTATCAAGC	59.07	32	25	AAGTCAAACAGGTCCATGGGGA	64.33	50	22
ERCC3.10.0	chr2	128047255	128047363	CTGGATTACATCAGGGTGGCAA	63.05	50	22	CACCCAAGGGTGGCCCAGGAG	69.98	71	21
ERCC3.10.1	chr2	128047305	128047413	AGGAAGAAGGGGTCTACTGAC	60.99	52	21	AAGTCTCTGTGATGAGCTCAGTGG	64.62	50	24
ERCC3.11.0	chr2	128047767	128047880	TGTGCAGCTAACTCAGAACAC	61.23	47	21	GGTGCGCAGAAAGTGACAGTG	64.99	57	21
ERCC3.12.0	chr2	128050176	128050280	CTGCATACAAGGAGTAGGCAGTTAG	63.35	48	25	GTGGAATTGCTGGTCTCAGCT	63.38	52	21
ERCC3.12.1	chr2	128050224	128050334	ACACTGGCTCTGCAATAGCCA	64.88	52	21	TTCCATCAGGGACTCCAGTCTT	63.24	50	22
ERCC3.12.2	chr2	128050272	128050381	ACTGGAGAGAAGGCTTCCAAGAAG	64.6	50	24	GTCACTGGTTTGCAGCCCAAC	65.28	57	21
ERCC3.12.3	chr2	128050325	128050432	CCAAATGGACAAAACAGACAAGG	61.16	43	23	GTTTGTACTCATGCACATGGG	60.21	47	21
ERCC3.13.0	chr2	128051077	128051190	CTTCCCCGCCGCCGAGGGAAC	72.71	76	21	CTGGGCCCTGCCCAAGCTAAG	68.23	66	21
ERCC3.13.2	chr2	128051180	128051289	CTTGTCTGCAAGATACCAACAC	60.18	45	22	TCATCCACTTTGGTGCCTGACT	64.61	50	22
ERCC3.13.3	chr2	128051229	128051337	GGGTTCCCTCCGCACCGCTTG	70.93	71	21	AACCGCTTCCTGAGGGTCGTT	66.85	57	21
ERCC3.14.0	chr2	128051582	128051694	CACAGGCCCGCCGCGGCATCC	76.03	80	21	CCGAGGCAGAGCGGGGGGCAG	74.58	80	21
ERCC4.0.0	chr16	14014016	14014128	CCCGCGGGCTCGGCGCGGACC	79.75	90	21	GTTCGGCTGCGACCCGGAAGA	70.01	66	21
ERCC4.0.1	chr16	14014064	14014175	CACTGCCACCCAGCCTGCCTGG	72.82	72	22	CGACGGATTGCCATGGCGCCG	71.96	71	21
ERCC4.0.2	chr16	14014115	14014226	GAGGTGCGGCCGCGCTGGCGC	78.68	85	21	GAACTGCTCGACACTGACGGG	65.93	61	21
ERCC4.0.3	chr16	14014168	14014276	GGCCTCCTGAGCGGATGCGAG	70.21	71	21	CCGGCTCCTCTACCACTTTCT	64.03	57	21
ERCC4.1.0	chr16	14015882	14015982	CACACAAGGTGGTGTTATATTTGCG	63.47	44	25	AGCCTACTAATCAAGTTTGATTTGA	59.17	32	25
ERCC4.1.1	chr16	14015932	14016032	TCTTGACTGATAGAATACCTTCAGA	59.22	36	25	GAAGATAGAAGGAGTTGAACACCTC	61.28	44	25
ERCC4.1.2	chr16	14015978	14016086	ATTATTAGTATGTAAATTTGTACTT	51.13	16	25	CAAGCAACAGTCGCTATGAAG	60.28	47	21
ERCC4.2.0	chr16	14020412	14020515	GCTTTCACAGACAATGCTGTTGC	64.13	47	23	TGTAGTTTAAATTATGTTTCTCCCC	57.7	32	25
ERCC4.2.1	chr16	14020459	14020566	AGAGTGATGAGAAATCTTTTTGTG	58.08	33	24	GCCCACAGAATAATCGAGTCTTGTC	64.06	48	25
ERCC4.2.2	chr16	14020506	14020612	GGTAAAGAACATTATGTGACAAATA	56.26	28	25	CGCCAGAAAAACAAACGTGGT	63.16	47	21
ERCC4.2.3	chr16	14020558	14020665	GTGAGATCTACTGTAACTTAGTTGC	59.6	40	25	GCCTTTGATACTGGTTTTTGTC	58.75	40	22
ERCC4.3.0	chr16	14021879	14021979	CTGCTATACTGGACATTTTAAATGC	59.2	36	25	AAAATTGTTGAAAAATATTTGTCTC	54.42	20	25
ERCC4.3.1	chr16	14021928	14022031	CCCATCGCTTGAAGTGGAAGATT	63.75	47	23	CATTTTTAGAACAGCACAAACCTG	59.9	37	24
ERCC4.3.2	chr16	14021978	14022080	CCTTTTGACAAGGTACTCTTTTTCC	60.87	40	25	GACACCTACCATGCTTGCTATACAG	63.63	48	25
ERCC4.3.3	chr16	14022027	14022132	TTTTAAAGAATGCAAGTTATTTTAA	53.3	16	25	GCATGTCTAAAGGAACTAAAATGCC	61.32	40	25
ERCC4.4.0	chr16	14024561	14024665	CTCTCTCAGTATGATTGTGTCAC	58.98	43	23	TAGCAATACCAAATTTTATTCTTGT	56.15	24	25
ERCC4.4.1	chr16	14024606	14024714	GAGCAACGGAAAAAGCTTTTGG	62.04	45	22	ATCCTTTGTGGCACCAGCTTG	64.21	52	21
ERCC4.4.2	chr16	14024660	14024765	AATAATATTCTAAGAGCTGATTTGA	54.77	24	25	TGAAGATATTACGAACTTTGCTGC	60.32	37	24
ERCC4.5.0	chr16	14026007	14026112	CTGAAAAAATGGAAATTAAAGAAGG	56.23	28	25	GGCACTTTTTCTTTTAACTTTTCG	58.6	33	24
ERCC4.5.1	chr16	14026050	14026161	CTTTAAATGTGTTTTTTATTTCGGT	56.19	24	25	CTCCAGCACCTCGATGTTTAT	60.56	47	21
ERCC4.6.0	chr16	14028039	14028146	CTTGGTGGTCCAGGTAGGAAAA	62.6	50	22	TCACATAGAATGAGATATTTTTATT	52.97	20	25
ERCC4.6.1	chr16	14028090	14028193	AAATCTATCAAATGAGTCCTGATTT	57.2	28	25	CTAGAAAGCAACCCAAAGTGGG	62.09	50	22
ERCC4.7.0	chr16	14028993	14029104	CCTTTGAGAAGGATAGCAAAGC	59.99	45	22	GTAATAGTAACATAATGTTGTTTTC	53.43	24	25
ERCC4.7.1	chr16	14029044	14029149	GGAAGGAAGACAGTTCAAAGAGA	60.6	43	23	AGTGATGACCGAACATGTTCCC	63.27	50	22
ERCC4.7.2	chr16	14029096	14029202	CCCCAAAACAAAGAACGGGCTT	64.8	50	22	GGAGGCCTTCTTATTGAGGCTCTA	64.01	50	24
ERCC4.7.3	chr16	14029142	14029254	AACGGAAGTTGACCTTAACTC	58.56	42	21	GCAAAGCTGAAGAAGTCTGGATG	62.64	47	23
ERCC4.7.4	chr16	14029195	14029302	AAGAGGAAGGAGATGTCGAGGA	62.74	50	22	GAATTAGGAAATCTCACAAAAGACC	58.78	36	25
ERCC4.7.5	chr16	14029242	14029353	CAGAAAGCTGCCCGGAAGAAAT	64.12	50	22	GGGCTTCTACCAAAGAAAGAACCC	64.08	50	24
ERCC4.7.6	chr16	14029296	14029400	TTGTCATCGGATGCTGCTTTCG	64.42	50	22	CTCAAATGGTAGGAAAACCTGAAG	60.2	41	24
ERCC4.7.7	chr16	14029340	14029451	CATCCGCTTCTGGGTTGCAGC	67.19	61	21	CGAGGAAGGATATCGTCGAGAA	61.81	50	22
ERCC4.7.8	chr16	14029394	14029501	TGAAGTGGAGCCAAGATACGTG	63	50	22	AGAAATTAAGCATGAAGAATTTGAT	56.45	24	25
ERCC4.7.9	chr16	14029444	14029553	CGGCAGCTTGAAATTTACAGGG	63.03	50	22	GAATCCTGAAAGAACCCCTCAC	61.31	50	22
ERCC4.7.10	chr16	14029493	14029597	GAGGCAAGTTATAAAGAATCACAGC	60.86	40	25	GACCCCTATGCTCTGACAAGG	62.63	57	21
ERCC4.7.11	chr16	14029542	14029651	CCCAGAAACTATACCAGTTGC	59.04	47	21	GTGGTTCTTTATGACGCAGAGC	62.49	50	22
ERCC4.8.0	chr16	14031616	14031724	AGAAAATCAGTATGAAAGCCCC	59.05	40	22	CCAACCTAAAAGTTCTGTCTTAAC	58.33	37	24
ERCC4.8.1	chr16	14031664	14031770	GGGGAATATCAGATAGTCCTGC	60.18	50	22	GAGGTTCAACTGAGGAACAACG	62.05	50	22
ERCC4.9.0	chr16	14038567	14038678	CACTCGGAAAGCCGGTGAGTC	65.96	61	21	GTTTCAGAAGTGTTGACAATGT	58.03	36	22
ERCC4.9.1	chr16	14038620	14038728	GCAAAGGGGGCTGTGAAGTTC	64.78	57	21	GTCCCTGAAGAAAGAGAAGGCA	62.64	50	22
ERCC4.10.0	chr16	14041458	14041571	GAACCCGTGACTTTAGAGGTTG	61.55	50	22	TCCCCAGTGACATTACTTACT	58.51	42	21
ERCC4.10.1	chr16	14041512	14041622	GTGGAGCGCAAGAGTATCAGT	62.87	52	21	GGTACACAGCAAAGCATAGTTGTGG	64.92	48	25
ERCC4.10.2	chr16	14041558	14041671	GCCTCTACAGCCAGTGCATCT	64.97	57	21	TTCCATCTCTGATCCATCGTCG	62.34	50	22
ERCC4.10.3	chr16	14041612	14041716	CCGTGCTTCTGATTGAGTTTGACC	64.81	50	24	GGTTGGAGATTACATCCTCACTCC	62.93	50	24
ERCC4.10.4	chr16	14041660	14041768	AGGTGCCTTGTTTCAGGAGATC	62.98	50	22	TCAGTGATTTAATCGGCTCTTT	58.46	36	22
ERCC4.10.5	chr16	14041711	14041820	CTTCTTACACTTCACTTCCCC	58.63	47	21	TCTCCATGTCCCGCTACTACAA	63.32	50	22
ERCC4.10.6	chr16	14041762	14041871	CATGCAACGGCGGAGTTGTTT	65.3	52	21	CTAGCAAGCCTTTCTCTCTCAC	61.1	50	22
ERCC4.10.7	chr16	14041811	14041919	CCTGATGCGGCGACAGCACTG	69.13	66	21	GATCTCCAGCAATGACATTAGTTCC	62.14	44	25
ERCC4.10.8	chr16	14041861	14041967	CCCGAGTCAGAGAAGTATAATCCTG	62.44	48	25	CAGACTACGGATTCTCTGGTG	60.28	52	21
ERCC4.10.9	chr16	14041914	14042020	AGGGGTGAATGCCAAAAACTGC	64.88	50	22	TTGAGGAGCTGAAACAAAGCAAGC	64.98	45	24
ERCC4.10.10	chr16	14041959	14042069	ATCGCAGAATTAGCAGCCCTG	63.56	52	21	CTGGCCATTACAGCAGATTCTG	62.01	50	22
ERCC4.10.11	chr16	14042011	14042118	GGAATGCTGCAAATGCCAAACAG	64.48	47	23	CTGGTCCCCAAGACTTCTTGTT	62.86	50	22
ERCC4.10.12	chr16	14042057	14042168	GCAGAAGTCGTATCAAAAGGAA	59.34	40	22	AACTGCCGCTCCTTGATGCAC	66.58	57	21
ERCC4.10.13	chr16	14042112	14042221	CTTATCCCATGCCTGTACTTTTC	59.78	43	23	TCACAAGACGAGCTCACGAGTA	63.76	50	22
ERCC5.0.0	chr13	103498605	103498720	GTTGGGACTTGGGGTGCAGGG	68.38	66	21	GTCGGGGTCCGCTCTTAGGAC	66.99	66	21
ERCC5.1.0	chr13	103504456	103504562	CTCTGCAAACTCTTATTTTTTCGAA	59.2	32	25	CCCGGAGTTTTTTCCATTAAC	58.09	42	21
ERCC5.1.1	chr13	103504507	103504612	GGATGCTCCACTATTGAAGAAACAG	62.31	44	25	ACCAAGCACTTAAAGGAGTCCG	63.21	50	22
ERCC5.1.2	chr13	103504562	103504663	AGTAAGTGTCAAATAATTTTTTTCT	54.51	20	25	TCATCTTCTCACTTTGTTTCATCGG	61.96	40	25
ERCC5.2.0	chr13	103506097	103506205	GCCTTCAGAAGCAAAAGGCAAG	63.48	50	22	CTGAAGTGAGATCTTACATCCTTTC	59.59	40	25
ERCC5.2.1	chr13	103506147	103506255	AGTTTTAAAAAAGTGATTTTTGTCT	55.42	20	25	AAAGGACTTAGCGTCCAGTGACTC	64.83	50	24
ERCC5.3.0	chr13	103506627	103506734	AACTATTTAAGAATATTATTTTAGT	49.06	12	25	TGCATAATCTGTTTAAAGATTTGTG	57.28	28	25
ERCC5.4.0	chr13	103508379	103508482	TTCAGAATGTATTCTGTTATTTGAA	55.63	24	25	GGGTCCTTAAAAATCATAGATATCG	57.79	36	25
ERCC5.5.0	chr13	103510617	103510722	AGAGTTCACCAAGCGCAGAAGA	64.85	50	22	TTTCATGGTGCTGTGATTTTATC	58.33	34	23
ERCC5.5.1	chr13	103510667	103510775	ATGCAACAGTACATTCATGCT	58.96	38	21	CCTCAAGCGATAGATATTGAGTCTG	61.27	44	25
ERCC5.6.0	chr13	103513850	103513954	ACATTCAGGACACATCCGAAGG	63.02	50	22	CAGTAATTTTGTTTGTTTATTTTGC	55.78	24	25
ERCC5.6.1	chr13	103513896	103514004	AGGAGGTAGAGTCAAGGAGAGT	61.82	50	22	CAGTACCAACTCAAAGGCTTGC	62.65	50	22
ERCC5.6.2	chr13	103513950	103514053	CTTGATAAAAGGTATCAGGCACC	59.78	43	23	GAACATGTCCAAAAGGAAATGAATC	59.77	36	25
ERCC5.6.3	chr13	103513998	103514101	ATCAAAGATATATCATGACTCTGAA	56.07	28	25	CAGTATGAAGATGAAGGGGGCT	62.27	50	22
ERCC5.7.0	chr13	103514369	103514482	ACTGAAGACAGAGAAAGAGCC	60.07	47	21	CTGAATGGTGAGAAGTGTTTTAAT	58.07	33	24
ERCC5.7.1	chr13	103514421	103514531	TTACTAGCTATGCAAGCTGCCC	63.15	50	22	GCAGAAGTGGATTCAGAGTCTC	61.1	50	22
ERCC5.7.2	chr13	103514473	103514575	GGAGCTGGAGAGTGAAAATCGAAG	63.89	50	24	GTCTTTTGACGTGAAGTCATCTCC	62.27	45	24
ERCC5.7.3	chr13	103514516	103514627	GCTGTAGACGAAGGCTCCATAT	62.35	50	22	AAAGAGCCTGATGCTACCCCT	63.77	52	21
ERCC5.7.4	chr13	103514570	103514678	GCTCTTGACGATGACGAAGATG	62.03	50	22	GCCCTGCTGGGAAGTAGCTCA	67.01	61	21
ERCC5.7.5	chr13	103514617	103514730	CGGGAGGGCCAGGAGCAGAAG	69.68	71	21	AAGGCAGGCCCGTGGGAGGAA	71.23	66	21
ERCC5.7.6	chr13	103514667	103514779	CAGTGATGAAGGACTTAAAGTGAG	59.72	41	24	ATATCACCCCGGACTCTTTCAG	61.98	50	22
ERCC5.7.7	chr13	103514718	103514828	GCAACACTTGCGTCATCTAGTG	62.73	50	22	GATGTAAAAGTGTGTGCTGGGG	62.4	50	22
ERCC5.7.8	chr13	103514774	103514879	ACTAATGAGGGGAGAGAGCCCA	64.84	54	22	AGAAATGCGTATAAACAGCTCCACC	64.04	44	25
ERCC5.7.9	chr13	103514822	103514929	ACTTGTTCACGTGGGGACTGAA	64.76	50	22	GTGAGAGATGGAAAAGGAATACCG	61.64	45	24
ERCC5.7.10	chr13	103514867	103514981	AAGGACAGAAAAGATCGGCTGC	63.84	50	22	TAGTGTGAACTCTGCAGAGGAG	61.83	50	22
ERCC5.7.11	chr13	103514918	103515028	TAGTGACGCACCTGGGCTCCC	69.03	66	21	GCCCACAGACTCAGTTCCAAAA	63.68	50	22
ERCC5.7.12	chr13	103514967	103515075	CTCCAACTTGTACAAATTCTGTGTC	60.92	40	25	CTGAAGCCTTTCCGATAAGTG	59.4	47	21
ERCC5.7.13	chr13	103515020	103515127	TGAGCAGCAGAACGAACTTTGC	64.8	50	22	CTGCCTCTGGAGAGTGCAGTG	65.44	61	21
ERCC5.7.14	chr13	103515070	103515176	CTTCTTTCAAGTGATGATGAAACAA	58.9	32	25	GAATGGAAGGGAACTGACACC	61.31	52	21
ERCC5.7.15	chr13	103515120	103515229	CATTGGCCCTGTCAGTTTGCAA	64.85	50	22	GTGTCAAAGAATGAAACACATGCTG	62.16	40	25
ERCC5.7.16	chr13	103515169	103515274	CCCTTCAGAGGCAGTAGATAATGTG	63.14	48	25	GCCCATATGAGAGTAAATTCGA	58.4	40	22
ERCC5.7.17	chr13	103515223	103515326	GAGCATGAGAATTTTCTGGAAACC	61.04	41	24	CAAAATGTAAACCGAATTCTGCTTC	60.29	36	25
ERCC5.7.18	chr13	103515271	103515375	CTGCAGGCCAGGATTTAATTTCCA	64.17	45	24	GCAAGAAACAAGTAGCATAGTAAG	58.53	37	24
ERCC5.7.19	chr13	103515322	103515428	GACTCGGAAGAAAGTGAATCTG	59.41	45	22	GGAAAATGTGGTGTCATTTAATGC	60.02	37	24
ERCC5.7.20	chr13	103515371	103515477	ATCTGGAACGGTAGGATTTCCC	62.26	50	22	CATCCAAGAACAGCAGACCACT	63.22	50	22
ERCC5.8.0	chr13	103518011	103518117	GTAGGAACTAGGGAGGGAGAA	60.14	52	21	AGATGAAGTGACCTTTTAATTTTGG	58.65	32	25
ERCC5.8.1	chr13	103518055	103518165	AGGGACAACTCTGAGAGGGAC	63.37	57	21	GCAAAGTGTGATTAGTGATGAGG	60.28	43	23
ERCC5.8.2	chr13	103518105	103518215	GAAAGATGCGGAAGATTCGCTC	62.61	50	22	AAACCTCCCTCAGAACAAGGC	63	52	21
ERCC5.8.3	chr13	103518153	103518267	CCGTAACATTGTGTTTCGACTTC	61.01	43	23	GGAGAAGCCCCTGCTGAGTCC	67.32	66	21
ERCC5.8.4	chr13	103518207	103518319	TGAGTTTTAAGGAGTTGGTGG	58.47	42	21	GACGTGGATGGTGAGCCACAG	66.01	61	21
ERCC5.9.0	chr13	103518604	103518709	ACAGATGTTCCTGGAAAGCCAG	63.24	50	22	TATAAATCTATAAATGAAAAAACAT	49.88	12	25
ERCC5.9.1	chr13	103518652	103518760	CCACCTTCTTCAGACCCCTGG	64.88	61	21	AGAGCAACCTCTTAGCACAGCA	64.63	50	22
ERCC5.10.0	chr13	103518972	103519084	CTGATGACAGTGATATCTGGC	58.64	47	21	GGGCGTCACTGTGTACCCCTC	67.49	66	21
ERCC5.10.1	chr13	103519022	103519128	AGAAACTTTTTTAATAAAAACAAGT	53.41	16	25	CATTCCCTACATCCAGGCTCC	62.72	57	21
ERCC5.10.2	chr13	103519073	103519182	CACAATCAATTGGGTAAGACTTC	58.34	39	23	TGGACCTGACTGATCAGACTTC	61.84	50	22
ERCC5.10.3	chr13	103519118	103519234	ACCTTCAGAGTTTGTCCTAGG	59.44	47	21	TATCTGGCTGTTTGGAGCGCG	66.06	57	21
ERCC5.11.0	chr13	103520457	103520560	CTCAATGAATTCCCTGGGCATG	62.29	50	22	TAAAAATTAAAAAATATTGTTACTC	49.71	12	25
ERCC5.11.1	chr13	103520506	103520610	AGGTCTTTTATTTCTTTAATTTGGA	55.77	24	25	ATAAATTTGGCTTATTTGCTTGGA	58.35	29	24
ERCC5.11.2	chr13	103520550	103520658	GCAAATAGAACTATTATTTACAGCA	56.39	28	25	AACTGTGGGTTGTGTAACCGC	64.09	52	21
ERCC5.12.0	chr13	103524536	103524646	CTTTCCTAACCCAGCTGTTGC	62.19	52	21	TGCTGTGTAAGTAATTGTTTCCT	58.95	34	23
ERCC5.12.1	chr13	103524588	103524695	GACTCGAAGGGATCCTTTCTGT	62.17	50	22	GCTCAAAAAAATCCAAAGATAAGAC	58.04	32	25
ERCC5.12.2	chr13	103524642	103524743	AGAGAATATCCTTTGCTTCTTAAAA	57.15	28	25	AAATTACGGACATTGCAACTCACCC	64.68	44	25
ERCC5.12.3	chr13	103524684	103524794	TGTTTGGTTTAAAACTTATGGAAGA	57.99	28	25	TTGCCGAGGCCTACCTCAAAC	65.43	57	21
ERCC5.13.0	chr13	103525600	103525703	TGGACCCTTCTCCTAAGTTCAG	61.53	50	22	TTCAAAATATTTATAAGTCTTAACT	51.32	16	25
ERCC5.14.1	chr13	103527699	103527804	CTGTTGCCATGGAGAAAGAATTTG	61.51	41	24	CCTTCTTTAGATTAGCACAACAGG	60.02	41	24
ERCC5.14.3	chr13	103527797	103527904	AAGAAAGAGGCTTTCAGATTCT	58.03	36	22	GCAGCAGCCAGCGAAATAGAA	64.33	52	21
ERCC5.14.4	chr13	103527850	103527959	GAGACCTGCCTCTCAGAATCA	61.67	52	21	TGAGCTACTTGATAAGGCAAAAGG	61.53	41	24
ERCC5.14.6	chr13	103527949	103528059	AAACCAGTGCTTCAGATTCGC	62.18	47	21	CTAAAGGAAAGAATACATGCGGTGG	62.59	44	25
ERCC5.14.7	chr13	103527999	103528105	GAAGAATGGAGGTGCGACCAC	64	57	21	GAATCATCTGATGGATCTTCAAGTG	60.17	40	25
ERCC5.14.8	chr13	103528049	103528152	ATGGAGGGAAAGAGAAGATGGTCC	64.22	50	24	GAATGTACAAAGGAGAACAGCTGCG	64.93	48	25
ERCC5.14.9	chr13	103528098	103528208	AGAAGGAAACTAAGACGTGCG	61.02	47	21	TCGCAGAACTCAGTGAAGGAAG	62.92	50	22
ERCC5.14.10	chr13	103528147	103528251	AATTAAAAAATATGTATCCTCTATA	50.39	16	25	CCAGCAGCTCTAGTGATAGTGA	61.7	50	22
ERCC5.14.11	chr13	103528196	103528301	GAATTTGTCGCAAAGACGTAATAAA	59.55	32	25	CTCGTGACCGCCAGATCTGTG	65.75	61	21
FANCA.0.0	chr16	89805002	89805114	AGCTGTGAGAGAGGAGCAGGT	65.48	57	21	TGGGCTGGTGTGCAGTGGCAG	70.64	66	21
FANCA.0.1	chr16	89805051	89805164	GACCACAGGGGAGGGGCTCTG	69.13	71	21	GACAGGTCAGCGTCAGGGGCA	69.51	66	21
FANCA.1.0	chr16	89805280	89805385	GAGAGAAAACAGGCAAACTCACAGG	64.59	48	25	CATGGCCCAAGGTGGGCATCT	67.99	61	21
FANCA.1.1	chr16	89805331	89805437	TGTGTCCCCCATAGTCTGCATG	64.78	54	22	TCTTTTTCGGGCACCGAGGTAT	64.69	50	22
FANCA.2.1	chr16	89805581	89805687	GGAGAGAAGACTAGAGGTAAAGAC	59.77	45	24	TCCTGCCAGCTGGAGGTGAAA	66.61	57	21
FANCA.2.2	chr16	89805631	89805738	GAAAGGTAGCAGGTGATGCCAA	63.55	50	22	CTGGACCAGCTTCAAGTACATG	61.62	50	22
FANCA.3.0	chr16	89805865	89805980	CTCAGGCAACTCTGGACATCT	62.22	52	21	AAACACTGCCCAGCCCTGACC	68.06	61	21
FANCA.4.0	chr16	89806389	89806503	TGCTCTGTAAACCGCAGGAGA	64.22	52	21	TCCGCATTTGTGCCTCAGCAG	66.57	57	21
FANCA.4.1	chr16	89806441	89806552	TCCCATGGGTAGGAGGGTACA	64.4	57	21	AGAGTGCCAGCCAGGATATCTT	63.7	50	22
FANCA.5.0	chr16	89807188	89807296	ATTATTACATTAAAATTACCTGTGC	54.85	24	25	CCCACAGTGGGAGAGGACACC	66.94	66	21
FANCA.6.0	chr16	89809199	89809309	GTTGGGTGCTGGGGAGGCAGC	71.03	71	21	AAAATAAATCAGTAAAAGAATTTCC	53.43	20	25
FANCA.6.1	chr16	89809245	89809356	GAGAACGGGGTCATTGCAGGG	66.08	61	21	CCAGCTTCTTTAGCTGCTTCC	61.98	52	21
FANCA.7.0	chr16	89811357	89811469	GCCACCACACCTATGGAGAGA	64.05	57	21	GGCACACCCCATCTCACCACC	68.14	66	21
FANCA.7.1	chr16	89811409	89811516	GAGATGGACACACCTCCGCTG	65.49	61	21	CTTCTTGTAGCTTCTGCAGTTCCC	64.09	50	24
FANCA.8.0	chr16	89812985	89813090	GAGGCCCTGCAGGAGAGAACG	67.55	66	21	ACAAAACACCAAACAAGACAGCTG	63.31	41	24
FANCA.8.1	chr16	89813029	89813136	GACCCACAACTAGTAGAGTGAAGGA	63.7	48	25	ATTAAGGGGCATTTCGTCTGGC	63.94	50	22
FANCA.10.0	chr16	89815053	89815165	GAGGAGGATCCTGGAAAGAAG	59.93	52	21	AGATCGGACGGACACGTGCAC	67.67	61	21
FANCA.10.1	chr16	89815105	89815216	CACTCTGCTCCTTCCCAAGGG	65.2	61	21	AGTGGAAGAACTGCTCGCATCT	64.67	50	22
FANCA.11.0	chr16	89816129	89816237	AGTGCTCCTGGGAAGGGGTGTG	68.97	63	22	CTGCCCTGCCCAGGTGGTAGTA	68.49	63	22
FANCA.11.1	chr16	89816177	89816287	AGCTCCAGGTCAGCTACCATC	64.11	57	21	CCCTCTGTCTCTGAAGGCTGG	64.63	61	21
FANCA.11.2	chr16	89816228	89816336	GGAAGGCCTCGGGGCTCACTG	69.93	71	21	GGAGCCGTCTGCGGAAAATCT	65.78	57	21
FANCA.12.0	chr16	89818533	89818638	AAAATACAATAAAATCCTCCTCAGT	57.13	28	25	TGAATGCACTGAGTTGTGGCAC	64.54	50	22
FANCA.13.0	chr16	89824979	89825085	ATGGATCGCCCACTGGTGGAA	66.74	57	21	GAGAACCCTAATACAGTGTGTGCTG	63.74	48	25
FANCA.13.1	chr16	89825027	89825135	CAATTCTGAGAAATGCTTCGTGG	61.08	43	23	TGCGTTGACAAGAATGGTACACG	64.39	47	23
FANCA.14.0	chr16	89828342	89828446	GCAATTCAATACAATGAGGACAG	58.73	39	23	CATCATGCCTGGCCAGGGTAGCTC	69.74	62	24
FANCA.15.0	chr16	89831288	89831399	GGAAAGGCTGGCTACGTCCTC	65.51	61	21	CATGATGCAGGAGAAGGAACG	61.77	52	21
FANCA.15.1	chr16	89831338	89831443	CTGAGAACAATCTGAACATGAGGA	60.99	41	24	AACACCTCTCGGAAGGTTCTGT	63.99	50	22
FANCA.15.2	chr16	89831388	89831495	CCGTTTCTTCATTGCGCAAGTT	63.45	45	22	CAGTCTGCAGAAGGAAGGTGC	63.94	57	21
FANCA.16.0	chr16	89833539	89833643	ATCTGAAAACAGAAATTATAACATA	53.41	20	25	GCAGAATGGAAAAATAGGAAAAGAG	59.31	36	25
FANCA.16.1	chr16	89833586	89833693	GATGAAGGAAAAAGTTACTTTGAAT	56.9	28	25	GGAGATAAGCAGCTGCACAAAG	62.51	50	22
FANCA.17.0	chr16	89836236	89836343	TCCACCTCTGGGAGCGCAGAC	69	66	21	AGAAGACGCGACTGTGGAAGAA	64.56	50	22
FANCA.17.1	chr16	89836284	89836393	AGCCAACCCCAGCACATGTGG	68.4	61	21	AATCCCTCGTCCTACAGGTCA	62.82	52	21
FANCA.17.2	chr16	89836331	89836443	ATGAGGGTGGCAGAGCAGACT	66.13	57	21	GGAAGGCCAGCACCAGGTGCA	70.44	66	21
FANCA.18.0	chr16	89836563	89836671	AGAGACAGCCGTGAAACCATCA	64.62	50	22	CAAGGGTGGCCCCCATGAAGG	68.25	66	21
FANCA.18.1	chr16	89836614	89836721	TCCAACAGCTAATCCAACCACC	63.24	50	22	AGAGCCGGGTGAGCACTGCAG	69.82	66	21
FANCA.19.0	chr16	89836951	89837061	ATGAGCGTGGTGTCCTGGGGA	68.49	61	21	CAGAGGAGCCCCACCACTCAG	66.99	66	21
FANCA.20.0	chr16	89838073	89838180	CCCTCAGTCTTTCAGAAATCACTGC	64.21	48	25	ACCCCCTGCTTTGTTCTGAGC	65.69	57	21
FANCA.20.1	chr16	89838122	89838237	CTAGTTAGGGATGACAAGAACC	58.27	45	22	TCCAGTCTCGGCGTGTTGATG	65.41	57	21
FANCA.21.0	chr16	89839665	89839781	CAGGGCTGCATCTGTGAGAAG	63.75	57	21	ATGAGACACAGCATGAGCTCC	62.89	52	21
FANCA.22.0	chr16	89842128	89842239	CAATACAATTAAGTCAGCTATGGC	58.64	37	24	AAAGCACAAGTCCCAGAGTGG	63.26	52	21
FANCA.23.0	chr16	89845180	89845285	GACTGACAAGGAAAGTCCTTGCT	63.32	47	23	GTCAGAAGAAACCTGGAAGTAG	58.74	45	22
FANCA.24.0	chr16	89845326	89845436	CATCAGTCAGAGCAGCGAGAA	62.85	52	21	CCTTGCTTTCTACACAACTGGTCAC	64.59	48	25
FANCA.25.0	chr16	89846262	89846371	CCCATACAGGGAGGAAAGGAAAAAG	63.76	48	25	CAGCTGCTAGAGGCCTTTTCG	64.05	57	21
FANCA.26.0	chr16	89849242	89849350	ACAAGAAAACAAAGCAGTTTCTGC	61.81	37	24	GTGGGCGTGACTGGCTGAGAC	68.26	66	21
FANCA.27.0	chr16	89849403	89849513	AGGATAGATAGCAGAGCGCAG	61.93	52	21	GTGTGAGGAGTGGGCATGGAG	65.5	61	21
FANCA.27.1	chr16	89849452	89849564	CAGGGAGGCCACAATTCACTT	63.35	52	21	CGTGTCTTGGCCAATGAGATGT	63.84	50	22
FANCA.28.0	chr16	89851252	89851362	CAAAGGAGGCCTGTGTGGAGA	64.81	57	21	GAAATCATGGATGTGGCAGCCA	64.21	50	22
FANCA.28.1	chr16	89851301	89851414	GGCTGCACCACCTAGGCAGTG	68.38	66	21	CTCAAAAGGCACGAGTTCTGAC	62.36	50	22
FANCA.29.0	chr16	89857802	89857911	CGAATGCCTGGGCCATCAAAC	65.22	57	21	TATTAGGTAGCCGATTGGCAGG	62.37	50	22
FANCA.29.1	chr16	89857847	89857960	ACATAGTCACAGCAAGGCAAGG	63.54	50	22	TATGACAGGAACGCAGAGGGG	64.36	57	21
FANCA.30.0	chr16	89858321	89858434	CAAATGGCCAACCAACTCCTCT	63.78	50	22	TGACCAGCACCACCGGGCTCG	72.09	71	21
FANCA.30.1	chr16	89858375	89858486	AGCATCCGCTCCCTTCAATATC	62.96	50	22	TTCTGGAAAGCAGACAACCAGG	63.43	50	22
FANCA.30.2	chr16	89858424	89858537	CTCACCTTCCTCCCAGCCGGT	68.79	66	21	AGTGAACCTCCTGCGTTTCCA	64.73	52	21
FANCA.31.0	chr16	89858861	89858970	CAGACAAAAACTTCAAGTCAGAG	58.48	39	23	CACGAGCTCAGAAGCAGGTATA	62.27	50	22
FANCA.32.0	chr16	89862301	89862412	TGAACACTCCGAACCTGCCAA	64.99	52	21	GTAGCAACTGAGCAGCCTCCA	65.15	57	21
FANCA.32.1	chr16	89862353	89862466	GCCTTGCACGCCACCCACCAA	71.43	66	21	GAGTGAGTATCTGAGTCAGGGT	61.05	50	22
FANCA.33.0	chr16	89865433	89865544	ACTCAGGCAGGCCACCCTCAG	69.08	66	21	CCATGGTCGCCTCCTCCTCAC	67.33	66	21
FANCA.34.0	chr16	89865550	89865661	GAAAACAGATGTCAGCACACGG	62.93	50	22	ACCTCCCTGCTGCACACTCAG	67.19	61	21
FANCA.35.0	chr16	89865979	89866085	CTGTAATTTGTGTGATACCTGC	58.04	40	22	AATTGCTAATAAGCAAACTAAGTCA	57.94	28	25
FANCA.37.0	chr16	89871679	89871787	CATGTCGGGATGGCTGGAGAC	65.59	61	21	CCAAGAACCCGCATCTTGTCAT	63.86	50	22
FANCA.37.1	chr16	89871728	89871839	ATCCCATCATCAGGGGATTGAG	62.08	50	22	ACGTCAGCATGCTGGCAGGAT	67.58	57	21
FANCA.38.0	chr16	89874681	89874788	CAAAACAAACAAAAACAAAAACAAA	56.63	20	25	GACTGCAAAAACAGTAACACTG	58.96	40	22
FANCA.39.0	chr16	89877101	89877210	CTGAAAAGAGAGATTACATTTTTTA	54.45	24	25	CACTGGAGAGTCAGATTTGCA	60.69	47	21
FANCA.39.1	chr16	89877156	89877264	GCTATGTCCTATTTTCCCAACC	59.46	45	22	GACAGAAGGAAAGACGGGAGAA	62.36	50	22
FANCA.40.0	chr16	89877328	89877436	ACGGGAACCCCCAGCCTTGAG	69.37	66	21	CAGGTTTCCTCATCTTTGCTGG	62.15	50	22
FANCA.40.1	chr16	89877375	89877485	CACAAAACAAAACCATAGCTTTCTC	60.17	36	25	CAGCACAGGGTGACTGGTCTC	65.39	61	21
FANCA.40.2	chr16	89877424	89877539	AGACTTGCTGTTTAAAATGCC	58.02	38	21	CTAGAGGCAACCATCCCGGCT	66.81	61	21
FANCA.41.0	chr16	89880921	89881024	GAATCCAAAACACAACAAACTCC	59.54	39	23	TCAAAATAGAGAAAATGAAGCTATA	54.96	24	25
FANCA.41.1	chr16	89880972	89881076	GTAGTGGCTCACGCCTGTAAT	62.88	52	21	TTAGCATAGGCCTCAGAACTGTCAC	64.77	48	25
FANCA.42.0	chr16	89882271	89882387	CTTCCCGCTACGGAGAGAAGT	64.05	57	21	ATCTGCCCGCAGACGGACACC	69.85	66	21
FANCA.42.1	chr16	89882321	89882430	AATTCACACACGGGGTCCCCGGCC	73.69	66	24	TTCAGGTCCTGATGGCTTCGC	65.48	57	21
FANCA.43.0	chr16	89882926	89883035	TACAGCCCCGGCGGCGGCTCC	76.57	80	21	GGACGCCGCCCACTCCCGCGG	77.36	85	21
FANCC.0.0	chr9	97863984	97864093	GCCAATGATCTCGTGAGTTATC	59.6	45	22	GGCACCCACACGGCCTGCGTG	73.88	76	21
FANCC.1.0	chr9	97869336	97869448	CTGTGTCTGTGCCCTGTCCTG	65.66	61	21	AGTACTAGGATGCTGGACCACA	63.02	50	22
FANCC.1.1	chr9	97869388	97869496	GGCTGCTGCTTCTGGACATTG	64.88	57	21	CGATCGTGTGGCCTCCAGGAG	67.56	66	21
FANCC.1.2	chr9	97869438	97869544	CCTGGACCTGGGCAATAGTATTTC	63.49	50	24	CTGATCAGCTGTTGTGCAGGA	63.36	52	21
FANCC.1.3	chr9	97869485	97869592	AGGACAGACATACTTCTAGGATTTA	58.98	36	25	TCCTGCTACCGTCTGCAGGTC	66.64	61	21
FANCC.2.0	chr9	97873471	97873585	CTGGAGATCACCATGCCTGCA	65.26	57	21	GCAGATATGGCAGCTGAGCAAT	64.05	50	22
FANCC.2.1	chr9	97873524	97873634	CAGAGCTCAGGTGTCATGGAA	62.49	52	21	CTTCGTTTTGCAGGAGAATGGG	62.71	50	22
FANCC.2.2	chr9	97873569	97873684	AAGCTCCTCTCAGCCCCCCAG	68.61	66	21	CCTCGGTGGGGACAGGAGAAC	66.96	66	21
FANCC.3.0	chr9	97873731	97873840	TAATTGCTCTGCCACCATCTCAGC	65.75	50	24	ACCCCAAACACATGCAGTGGG	66.26	57	21
FANCC.3.1	chr9	97873781	97873895	CTCTCAAAGGGACCTCCGCAG	65.2	61	21	TGCTGCCTCCCATCACGGGGG	71.82	71	21
FANCC.3.2	chr9	97873835	97873941	GGCAGTTGACAACCTAAATTCTTC	60.97	41	24	GTGGGGGGTTCGGCTGCCGAC	72.97	76	21
FANCC.4.0	chr9	97876901	97877004	AGAGATACGTCAGAGGGCAACT	63.32	50	22	GAAGTAGATTTGGGAGTGGTCAGTG	63.48	48	25
FANCC.5.0	chr9	97879577	97879684	GGAAAATCCAAAGAGCATGAACATT	61.22	36	25	GGAAATCATTCTGATGTGGGC	60.01	47	21
FANCC.6.0	chr9	97887358	97887462	CACACCTGAACAATGCAAAGTCAGA	64.55	44	25	GGGATGAATGAGTAATATATGTGAT	56.74	32	25
FANCC.6.1	chr9	97887409	97887513	GCAAACATGAAAACCTGCACTGTA	63.19	41	24	GAGCTTCTACAAAGCACTGCGT	64.05	50	22
FANCC.7.0	chr9	97888781	97888889	GTGAAATATCACAAGCACTTTCTC	59.01	37	24	GGAAATGGAACCTTTTTTACATCA	58.55	33	24
FANCC.8.0	chr9	97897618	97897726	GGGAAGGTGCCGAAGCCAGAG	68.11	66	21	GGATTTTTCCCTTCATCAAAACCC	61.23	41	24
FANCC.8.1	chr9	97897668	97897772	GAAATCTTCTTCCTTTCAGAAAGAA	58.13	32	25	AGCATTCGATCCTTCTCAGAC	60.28	47	21
FANCC.8.2	chr9	97897716	97897823	CTCACTGAAAAAAGAAGATTAAAA	54.63	25	24	CAAAAAGATGCAGCATTGCTT	59.26	38	21
FANCC.9.0	chr9	97912193	97912306	TCTGTCAGGGTAATAAGTGGG	59.23	47	21	GACGCAGGATGACAGGAAACAT	63.58	50	22
FANCC.9.1	chr9	97912244	97912356	CTCGGGAGCCATTCTATGGAA	62.09	52	21	ACAGCCTCAAAGAACTCTGGCT	64.6	50	22
FANCC.9.2	chr9	97912295	97912404	AGAGCCATGCATAATTAAGGAC	58.92	40	22	AGATGAGGAGAGCCTCCACCA	64.98	57	21
FANCC.10.0	chr9	97933340	97933445	CAGGTTAACTCACGCTGCAAAC	63.18	50	22	CATTTTGAAACCTGAGAAGAAGG	58.53	39	23
FANCC.11.0	chr9	97934311	97934414	ATGAGATAATACACCCTAAAAAACA	56.9	28	25	CATTTCAAAAGTGATAAATTTTAAA	52.43	16	25
FANCC.11.1	chr9	97934363	97934470	AATGCAAGTGCCTTTTATGTAC	58.22	36	22	AGTAATCTATAGGTGCATACCCAAG	60.17	40	25
FANCC.12.0	chr9	98002917	98003027	ACAAAAAGGAAAACTTAATAAGTTT	54.92	20	25	TCAAAGAAGTGCAGAGCAAGA	60.56	42	21
FANCC.12.1	chr9	98002972	98003075	TATAAAAACACTGTAAACATTATAT	51.4	16	25	TTGATTGTCCAGAATTCTGTGG	59.26	40	22
FANCC.13.0	chr9	98009701	98009809	AAATAAATTTTGGTCAGTAAAGGCA	58.58	28	25	GCCATTTTGAGAGGACACGTT	61.85	47	21
FANCC.14.0	chr9	98011402	98011506	CCCATACAGAAAGCTTCTGCATCC	64.23	50	24	AATAATTTCATTATTCTGGTCCACT	57.19	28	25
FANCC.14.1	chr9	98011451	98011556	ACTGAATCTTGAGCCATCTTGG	61.05	45	22	ACATCTTCCTTAGGAACTCCTGG	61.83	47	23
FANCC.14.2	chr9	98011500	98011611	CCTGTCCAGCACTGAAGGAAA	62.98	52	21	TGCTGGGTTTCCAAAGTGGAAG	63.96	50	22
FANCD2.0.0	chr3	10070324	10070432	TTTCCTGTAGCAATGTGTGAGG	61.24	45	22	TGCTCTAGGAAGTAATTTAAGTGC	59.23	37	24
FANCD2.1.0	chr3	10074507	10074614	CAGGAATTATTCTTAAAACGGGAG	58.27	37	24	TTGCCATATTCTTGAAAATTTTTCT	57.11	24	25
FANCD2.1.1	chr3	10074559	10074662	TTTTAATCTAATTTTATTCTCTGGG	53.96	24	25	TTCCAAAAAGACAAAGAAATCTCAT	58.28	28	25
FANCD2.1.2	chr3	10074605	10074713	CATGGGTTTTCTAAATAGAGAGGC	59.83	41	24	GACAGCATCTTTGTAAAGCTTC	58.57	40	22
FANCD2.2.0	chr3	10076132	10076244	TTGCTTGTGCCAGCATAACTC	62.19	47	21	ATGGTAGGAAACTGGTGACCAG	62.39	50	22
FANCD2.3.0	chr3	10076373	10076479	CAGGTGTGGAGAGGAGGCATG	65.24	61	21	ATTCTTTTTTATTTTTTAAATCTCC	51.89	16	25
FANCD2.3.1	chr3	10076420	10076529	CAACTTCATGGGGCTGGGGAG	65.83	61	21	TGGCCTGGAGTCTTACATTGAG	62.45	50	22
FANCD2.5.0	chr3	10077946	10078047	TCAAAGTACCCTGATGTACTTAAG	58.36	37	24	ATTGTGTATTTTGAGATCATCTCCT	58.75	32	25
FANCD2.6.0	chr3	10080947	10081051	GGACTTTATCTCTTGAATTTAAAGA	55.71	28	25	AGGCTCAGTTCCCTGTTTTCTC	62.91	50	22
FANCD2.7.0	chr3	10081393	10081503	CACGCTGATGTGGGGAAAGAA	63.64	52	21	GTGCTGCAGTTCTAATAGTGTC	59.73	45	22
FANCD2.7.1	chr3	10081446	10081550	ATCTAAGTGAGGCTCAGCTATGGG	64.06	50	24	GCAGCTGATCAGTATTGCTCCA	63.4	50	22
FANCD2.8.0	chr3	10083300	10083404	CTCAGCTTTCCAGAAACAGAGC	62.13	50	22	TACAACTTTTTTCTTTTTCTACCAT	56.22	24	25
FANCD2.9.0	chr3	10084233	10084339	CACTTGAGGTATGCTCTTATATCCC	60.99	44	25	AAACCTATTAAGTTTCTGTGCTTTT	58.29	28	25
FANCD2.10.0	chr3	10084726	10084829	GCAAGGTAAAGAGCTCATCCTCAC	63.91	50	24	AGAAAACCATAGCTAATATTTACTT	54.93	24	25
FANCD2.10.1	chr3	10084772	10084878	CCCACTGTCAGAGTTAGAGCTTAAT	62.52	44	25	GGAGAAGTTGGATCTGCAGCAT	63.36	50	22
FANCD2.14.1	chr3	10089641	10089752	TTTTGGCAAGGAGGGAACACAG	63.96	50	22	ATCCATTCTGTCGCTGGCTCA	64.65	52	21
FANCD2.15.0	chr3	10091049	10091152	CCCATCTGCTATGATGATGAATGCT	63.51	44	25	ACACTGTTCTGTTGACTCTCCC	62.56	50	22
FANCD2.17.0	chr3	10101969	10102080	CAGACAGGTACACGTGGAGAT	61.93	52	21	GCATTTTCATCTTTCTTCATCATCT	58.84	32	25
FANCD2.17.1	chr3	10102020	10102122	TCAGTTAATCTTGCTAACTAAGTGT	58.64	32	25	TAAGAAAGCAGCTCTCTAGCACCG	64.92	50	24
FANCD2.21.0	chr3	10106400	10106509	GACTTTGCAAAAGATGGGGGTCC	64.76	52	23	GCTGCAACATCAGATTCTGGT	61.65	47	21
FANCD2.24.0	chr3	10108883	10108993	CTTGGCAGGTAAGAGAAGTGTC	61.29	50	22	TTGGAAGTATGAGAATGTAATTTGT	57.39	28	25
FANCD2.24.1	chr3	10108936	10109043	GTGAGGCAATAAAGCACTTAGC	60.57	45	22	GGAAACATCACCTGAGATGAAGGG	63.65	50	24
FANCD2.25.1	chr3	10114596	10114704	AAGCTTCATTGAATTAACCTAAAA	55.89	25	24	CCTCCTCTTGGAAACTTTGATGTGG	64.19	48	25
FANCD2.27.0	chr3	10116208	10116312	GGACTTGTGACGAAGTTCATC	59.61	47	21	ATTCTCTTTGTTGCTGTGACTTCCC	64.13	44	25
FANCD2.27.1	chr3	10116255	10116361	GTGACAGGCTAGGATCTCAGAA	61.65	50	22	AGAAAAGACATCATTGTTACTACAT	57.16	28	25
FANCD2.27.2	chr3	10116300	10116409	AGGTCTATTCTTATTTCACAAAGAA	56.85	28	25	CTGGACATTGAGGTCTTCTCT	59.51	47	21
FANCD2.28.0	chr3	10119758	10119861	GGAGAGTCCCCTTTCTCAAGGTTA	63.84	50	24	CCTGGAACTAATCCTTTCCTCCATG	63.35	48	25
FANCD2.28.1	chr3	10119805	10119909	GGCATAGTGGATTTGGGAACAAAGG	64.77	48	25	TGGGCCCCCTGAGCTGCTTTT	69.7	61	21
FANCD2.29.0	chr3	10122773	10122881	CCACCTGGAGAACATTCACAAC	62.08	50	22	GTTTCTTCACTCATAACTCTGCA	59.34	39	23
FANCD2.29.1	chr3	10122825	10122930	GAAGCTGCTAAGCAAATATGAGG	60.41	43	23	TGGATTCTCACATCTCCAACAG	60.45	45	22
FANCD2.30.0	chr3	10123018	10123128	TTTCATGGGCTTTTTGCTTGG	60.9	42	21	GAAGCAACTGTCCTAAAATCATT	58.01	34	23
FANCD2.30.1	chr3	10123068	10123178	AGTATATACTTGCTTTTATTTGACA	55.21	24	25	TCACGGTGTAGTTGATGGACCA	64.04	50	22
FANCD2.31.0	chr3	10127487	10127591	GGAGGAACTACTCAGGTGAGTCAT	63.63	50	24	AGCTAACCCCTCTTACCTTGAC	61.86	50	22
FANCD2.31.1	chr3	10127540	10127645	AACTCCTAGGAACAGGATTGGC	62.46	50	22	AAAATCAGAATTTACTGTATTCAGC	56.8	28	25
FANCD2.32.0	chr3	10128811	10128915	CAACAGCTTCTGCTCAGAACAA	62.01	45	22	GCATTTGTTTGTTTTTCTTGTCTCC	60.86	36	25
FANCD2.33.0	chr3	10130126	10130230	GATGTTTGGTTTCTTCCAATGAGCC	63.46	44	25	TGTAAGATTCCTTTGTCTTCTTTTC	58.13	32	25
FANCD2.33.1	chr3	10130169	10130281	GTTGTTTGTCAGAGACTGGAC	59.47	47	21	ATTCCTCTGTCGGGTGTGGCC	67.27	61	21
FANCD2.34.0	chr3	10130504	10130607	TTCCTCCACATTCCCTACACTGAC	64.36	50	24	TAGTGGGTCAAATATTTGACTCTC	58.67	37	24
FANCD2.34.1	chr3	10130555	10130660	TCCCTTAAGATAGAATCATCATCAG	58.16	36	25	AGAGCATTCTGAAGGCCATAGAGG	64.55	50	24
FANCD2.35.0	chr3	10131964	10132070	TGAGTAAGATAATAGTCACTTCAAG	56.54	32	25	GTGTGGGCACGCATGCTTTTC	66.19	57	21
FANCD2.36.0	chr3	10133843	10133955	GACACATCTCACCAAATAACTGC	60.53	43	23	TTGGCTGTGACTCAGAGGTGC	65.35	57	21
FANCD2.37.0	chr3	10134933	10135044	TCCTGTGGATCACTCTAGAGAG	60.52	50	22	TGGAGTGCTCAAAGGAGCAGA	64.19	52	21
FANCD2.38.0	chr3	10135958	10136060	GCAGAGAACAAAGATATGCACTGA	61.82	41	24	TACCTCAGCTAGAGGTAACAGTGTG	63.74	48	25
FANCD2.39.0	chr3	10136865	10136975	TTCTATCAGCAGCCTGCCTGTT	64.72	50	22	TCAGGACATTTCATAGAGCATTTA	58.41	33	24
FANCD2.40.0	chr3	10138000	10138107	TTGTAGAGAGGCTTTCTGGCTG	62.7	50	22	TCACAAAAGATGGATGTTATTTATT	55.91	24	25
FANCD2.40.1	chr3	10138047	10138158	AAGCCTTGGATCCTGCTAGTGA	63.89	50	22	ACTCACCCAACATGTGCCTCT	64.5	52	21
FANCD2.40.2	chr3	10138098	10138208	GCATCAGATGGCATGTAAGGAAGG	64.29	50	24	GCAGAGTCAAAGCTATGCTCAC	62.24	50	22
FANCD2.41.0	chr3	10140397	10140503	CTCTACAAAACCCACCAGAGTC	60.97	50	22	CCCACCATTTTCTTGGTCCATTCAC	64.94	48	25
FANCD2.41.1	chr3	10140445	10140552	TGTTCTAAGTTGGTGGAGCAG	60.63	47	21	AAATTCCCAGGAGAGCACAGCA	64.94	50	22
FANCD2.41.2	chr3	10140492	10140603	GCTTCTATGCCCATTTCCATTCCC	64.57	50	24	CCAGGCCTCCAAGAGCAAAGC	66.63	61	21
FANCD2.41.3	chr3	10140544	10140654	TTTTTGGGACCCAGAAGAAAC	59.31	42	21	GTCTGGCACTGATGGTTGCATT	64.38	50	22
FANCD2.42.0	chr3	10142851	10142961	TTGCCTGCTTCTGTGTCTCTG	63.29	52	21	AGCAGTAACCTAAAATGCTTATTT	57.55	29	24
FANCE.0.0	chr6	35420315	35420426	GGGGCCTGAGGGGGCGCGGCG	79.69	90	21	GGGGGCGGCGCGGCACCCGTG	80.4	90	21
FANCE.0.1	chr6	35420367	35420480	CGGCTGGGAGCCCTTCGACTG	70.12	71	21	CCTGGGGCTGAGGGCGTGGAG	72.03	76	21
FANCE.0.2	chr6	35420416	35420527	GGGAGGAGCCGGTCGTGCAGG	72.17	76	21	CCGCCCGCCTCCTGCTGCAGG	75.31	80	21
FANCE.0.3	chr6	35420468	35420577	CTCGCCCGCGGCCCCTTAGCA	74.51	76	21	CGGCCTGGGGGTGCTCCGGGC	77.23	85	21
FANCE.0.4	chr6	35420514	35420625	GAACGACACACACAGAGGTGAA	63.36	50	22	TTCGACTGGGGTCGCTTGCTC	67.71	61	21
FANCE.1.0	chr6	35423513	35423626	CTGCAGATTGCCCAGCAGGAC	66.66	61	21	ACTTAACTGCTTGCTCTCCCTC	62.7	50	22
FANCE.1.1	chr6	35423561	35423674	CGTGCCCTGGGGGAATTGCTG	69.01	66	21	GATTGCCCCGGATATGCCAGA	65.14	57	21
FANCE.1.2	chr6	35423614	35423722	ATGGAGGGAGCTTCTCCACTG	64.07	57	21	CCATCGCTGCCGGAAAGTGGG	68.96	66	21
FANCE.1.3	chr6	35423664	35423772	TCTATGTAGGGGGCTGGGCCT	67.28	61	21	GGACCTAGCCCCTGACCCAGA	67.73	66	21
FANCE.1.5	chr6	35423765	35423871	ACGCAGAAAGGACTCAGAGGAA	64.04	50	22	TCTGAAAGATGCCAGAGACAGC	63.01	50	22
FANCE.1.6	chr6	35423814	35423919	GGTCCCCAAAAGATTACGGTGTTG	64.58	50	24	GGGGGGCAGGAGGTTGAAATC	65.86	61	21
FANCE.1.7	chr6	35423860	35423971	AGACCCGAACATAAGTCACTGG	62.43	50	22	GAGGAGAACAGGGACTCCCAG	64.04	61	21
FANCE.1.8	chr6	35423912	35424021	TCCTATTAAGGACCAGCCTGTC	61.66	50	22	AAGAGGCTGCCAGTCCTGAGG	66.7	61	21
FANCE.1.10	chr6	35424014	35424121	GCTATCCAGGTACTTTGGTAGG	60.32	50	22	AATCCCTGGCAGATGGAGGAA	63.79	52	21
FANCE.1.11	chr6	35424063	35424173	TGGTGGCTTTATCCATGGGGAA	64.48	50	22	TCATGGCAGTTAAGACTGGCGA	64.67	50	22
FANCE.2.0	chr6	35425297	35425404	GCCTTTCTTCCATCTTCTACCCAGA	64.54	48	25	CTTGGGGTCATGCTGCAGGGG	68.49	66	21
FANCE.3.0	chr6	35425672	35425779	CTGGCTCTGAGGTTACATTCTC	60.84	50	22	TGAGGGCTCTGCCAGCCCTAA	68.28	61	21
FANCE.4.0	chr6	35426064	35426172	CTCAGCAATGCTACTGTGCTGA	63.57	50	22	GTCCTCTCTCCCCCCGCACTC	68.81	71	21
FANCE.4.1	chr6	35426114	35426221	GTGTATTGGGAGGTACTCAGAG	59.99	50	22	GCTGCAGCTCCCTCAGCTCTC	67.86	66	21
FANCE.4.2	chr6	35426164	35426275	CTCAGAAGGGTGGTACTTGAGA	61.52	50	22	GGCTGCTGGCCCTTTCACCTG	68.96	66	21
FANCE.5.0	chr6	35427102	35427207	CTGTGCTCCAGGCCCCAGGCA	72.05	71	21	AATTAATTTTTTCCTCCCTGTTGGC	61.17	36	25
FANCE.5.1	chr6	35427148	35427257	AGTAGCTCTGCCCTCAGTGTT	63.65	52	21	AGCCTCCCGCCTGCTTACAAC	67.82	61	21
FANCE.6.0	chr6	35427441	35427555	GTGCTGTCCCCACTGCCACCT	69.85	66	21	TTCCCCCCAGACTTCCCCTTC	66.14	61	21
FANCE.7.0	chr6	35428307	35428416	AGAGTGGACAAAGAAGTGCTGC	63.72	50	22	GTGGGAGGCCAGGCATTTTTC	64.88	57	21
FANCE.8.0	chr6	35430555	35430665	CAGTGATGACCAAGTATCAGGC	61.43	50	22	GTGATTACTGCTCCATCTCCCA	62.25	50	22
FANCE.8.1	chr6	35430610	35430715	CTGGTCCTGCTGGCAGGGCTG	70.48	71	21	GTTCAGTGTCTTAATGGAGAAGCTC	62.01	44	25
FANCE.9.0	chr6	35434010	35434120	GACCATCCACCAAGGGACCAC	65.48	61	21	GGAGTCCTGACATGATTTTTCC	59.66	45	22
FANCE.9.1	chr6	35434061	35434172	GGGCATTTCTTTCTTCACCACC	62.68	50	22	GGGCCTGGCTATGGCCCTAGA	68.49	66	21
FANCF.0.0	chr11	22646231	22646335	CTTCAAAATCTCCATCCTGCGC	62.83	50	22	TATTCAAGTAATAACACAGCATTGC	58.84	32	25
FANCF.0.1	chr11	22646278	22646383	CTTTATCTTTCAGAGGTGGAGGGG	62.89	50	24	CTGAGACCCAAAACTTGTCTTTTCC	62.83	44	25
FANCF.0.2	chr11	22646328	22646438	CTCCTCCCAGGGCACATCTTG	65.27	61	21	GAGGTCTGTCCAGATGCTAAGA	61.65	50	22
FANCF.0.3	chr11	22646380	22646486	CTGAAGGTCATAGTGCAAACG	59.94	47	21	CTTTACAGGTCTCCAGGGCAGTTA	64.36	50	24
FANCF.0.4	chr11	22646427	22646535	TAGACAGGAGACAGCGCTGGG	66.39	61	21	GCCTGACAGAGGCTTTGAAAC	62.45	52	21
FANCF.0.5	chr11	22646478	22646587	CTGGGAGGGCGCGACAAAAGG	68.89	66	21	TTGGGACTCAGTTCCAACCCAA	64.51	50	22
FANCF.0.6	chr11	22646525	22646636	CCAGTGGACTAGCACTTGGCT	64.85	57	21	AACGTTGACCCCAGTCTGTTAG	62.88	50	22
FANCF.0.8	chr11	22646628	22646736	ACCGCTATCACCTTCAGGAAGT	63.86	50	22	GGCAGCAAAGACTTCCGAATTC	63.01	50	22
FANCF.0.9	chr11	22646677	22646785	TGCTGAGAAACCTGGCGGGAC	67.75	61	21	CTCCCCTCTCCAGGTGATTTGT	64.16	54	22
FANCF.0.10	chr11	22646726	22646835	AGACGCTCCAGCAGCAGCTCC	69.83	66	21	CCGACGAGACAAAGGCGGCTG	68.79	66	21
FANCF.0.11	chr11	22646775	22646884	GGAGATTTGGGTTCTCTCTATAGCC	62.69	48	25	AAGTTGTTCTGAGGCAAGCGC	64.73	52	21
FANCF.0.12	chr11	22646824	22646939	CCGGCGGGCAAGGCGGGCCAG	78.11	85	21	GACGCTCCGCTTCGGCCTTCC	70.86	71	21
FANCF.0.13	chr11	22646877	22646989	CCCGGACGCCCGGGCCGGGAA	78.66	85	21	GCCTGGGTCTTCATCAGAGAG	62.62	57	21
FANCF.0.14	chr11	22646925	22647039	GCATCCCCGAGGGCCCGGTTC	72.62	76	21	ATAGCCATTGAAGCGCAGCATG	64.84	50	22
FANCF.0.15	chr11	22646977	22647086	GTCACAGTGACCGAGGGCCTG	67.73	66	21	CCAGGCTCTCTTGGAGTGTCT	63.98	57	21
FANCF.0.16	chr11	22647027	22647138	CCAAAGCCGCCCTCTTGCCTC	68.96	66	21	GGAAAGAGTTGCTGCACCAGG	64.5	57	21
FANCF.0.17	chr11	22647077	22647189	GTGCGAATGGGGCCATGCCGA	71.05	66	21	GTTCTCCAGCAGGCGCAGAGA	67.48	61	21
FANCF.0.18	chr11	22647127	22647235	GGTAGCGCGCCCACTGCAAGG	71.43	71	21	TGGAAGTTCGCTAATCCCGGAA	64.43	50	22
FANCF.0.19	chr11	22647173	22647285	CTGACGTAGGTAGTGCTTGAGA	61.88	50	22	TTGCCTCCACTGGTTGTGCAG	66.18	57	21
FANCF.0.20	chr11	22647227	22647336	TGCTGCAGAAGGGATTCCATGA	64.75	50	22	CCGACCAAAGCGCCGATGGAT	68.43	61	21
FANCF.0.21	chr11	22647273	22647388	CTTGGAGACGGCGACTCTCTG	65.16	61	21	AAGGCCCGGCGCACGGTGGCG	77.89	80	21
FANCF.0.22	chr11	22647326	22647434	TGATACGCCTCTCTGCAATGCT	64.79	50	22	GACCGCCAGAAGCTCGGAAAA	65.96	57	21
FANCG.0.1	chr9	35074154	35074258	AAGCTGGGCAGCCATACCCCC	69.85	66	21	GATGTCCGAAATTCTTCAAGGAAGG	62.54	44	25
FANCG.1.0	chr9	35074355	35074464	GCAGGTGAAAGTAAGTGTCTCGA	63.09	47	23	CCTCAGCCCCAAGCCAGCAGG	70.55	71	21
FANCG.1.1	chr9	35074405	35074512	CAGAGTCTTAGAACTTGACATAGTC	59.08	40	25	TGACCCCTTAGTTTGGGCCTC	64.58	57	21
FANCG.2.0	chr9	35074911	35075026	CTGCTGCAGTGCCGCATCTGA	68.61	61	21	TATGCATAGCCGACGTCATGC	63.64	52	21
FANCG.2.1	chr9	35074965	35075076	CCCCTGGGGACCACTCCCAAA	68.85	66	21	AGGAGGAAGTCCTGTAAGGCTT	63.25	50	22
FANCG.2.2	chr9	35075013	35075122	CAGTCACCAAAACCCCAAATCC	62.62	50	22	TCCAGTCCACGACTAATTAGGG	61.65	50	22
FANCG.3.0	chr9	35075242	35075352	GGAATCAATTTCAGAAACTCTAGGG	60.06	40	25	ACTTCCACCACTACCACTTCCA	63.7	50	22
FANCG.4.0	chr9	35075451	35075558	GCAGTTCCTTGGTTCCTTTTCTGG	64.77	50	24	CTCCACACCCCCTCTAGGACC	65.9	66	21
FANCG.4.1	chr9	35075503	35075610	TAGCAGAGATGATGTGCGGCT	64.42	52	21	CACTTTTTGGGCACCCAGTTGA	64.48	50	22
FANCG.4.2	chr9	35075550	35075661	TTGGGCTCTGCCTGCCTGGAT	69.19	61	21	GGTGGCAGAGACCCAGAGTGG	67.24	66	21
FANCG.4.3	chr9	35075598	35075711	CAGGCATACAGGGCCCTGGAG	67.43	66	21	TCTGGCATCTTCCCACAGCCG	67.56	61	21
FANCG.4.4	chr9	35075653	35075758	GGGAAGAAGAAGCAGTGTCTTGA	63.07	47	23	GAGCAACTCCTCACATAGAGTC	60.58	50	22
FANCG.4.5	chr9	35075700	35075813	CAGGCTCTGGTACCATGCAGA	64.65	57	21	GATCAGTGCTACCGCTGCCTC	65.85	61	21
FANCG.5.0	chr9	35075933	35076047	CCTCACCCTAGGCCCTAGCAG	66.28	66	21	ACCAACCCGTCTACCCCATTG	64.89	57	21
FANCG.6.0	chr9	35076417	35076528	CTACCTCAATGAGAAACTGCGG	61.67	50	22	AAGAGAAGCTCAGGTGAGCAAG	62.95	50	22
FANCG.6.1	chr9	35076470	35076574	CAAGGCCTAAAAGAGAAAGAAAAA	58.49	33	24	GCTTGCTAGTATGTGCTTGGTC	62.25	50	22
FANCG.6.2	chr9	35076516	35076626	ACTTCCTTATACTTGGATCTTGAC	58.42	37	24	GTGAGGCTAGGTCAGGTGGTG	64.88	61	21
FANCG.7.0	chr9	35076708	35076821	CTTTCAGGGCTGCAACCAAGTA	63.75	50	22	TCCACCCCACATCTTCACCTG	64.56	57	21
FANCG.7.1	chr9	35076759	35076868	TAAAGGGATAGGAGGACACGGG	63.41	54	22	ACTCTCCAGCTCTGCTGTTGT	64.18	52	21
FANCG.7.2	chr9	35076811	35076922	CATAATGCTTGTGGTTTCCCC	60.21	47	21	TCCAGAAGTGGAGGACCCCAG	65.8	61	21
FANCG.8.0	chr9	35076957	35077064	TTGTCTGGGTTCCCTGTGATCAG	64.75	52	23	TTTCCCCAATCCACCCTAGGA	63.1	52	21
FANCG.8.1	chr9	35077008	35077116	TGAGCTTGGAGAGGGCTATAGA	62.56	50	22	CCAGTGCTGTGTACACCTGGA	64.77	57	21
FANCG.9.1	chr9	35077302	35077410	ACAACCAGAAGCTCCAAGCCTA	64.35	50	22	GTCAGGAGGACATCCTTCAATC	60.84	50	22
FANCG.10.0	chr9	35078129	35078236	AGACAGCAGCTCCGGCAGAAG	67.5	61	21	ACCCTCAGCTTCAGGTCACTTTC	64.98	52	23
FANCG.10.1	chr9	35078176	35078288	TCCCTGAGCCCCTGTTCCAAC	66.95	61	21	TCTCTAGTAACAAGGCCAGGTC	61.58	50	22
FANCG.10.2	chr9	35078226	35078332	CTCCAGCACTGTAGAGTATACACAC	62.82	48	25	CAGCCTGCAGGCCAACCAGGC	71.57	71	21
FANCG.10.3	chr9	35078278	35078387	ACCTCATCCTCCATCTCCCCA	64.76	57	21	GCAGGAAGCACGAAGGACAGA	65.38	57	21
FANCG.11.0	chr9	35078592	35078699	TCCAAGGGAAGAACAGGAACAG	62.59	50	22	AGGGGAATCAGGGACAATCTCT	63.07	50	22
FANCG.11.1	chr9	35078642	35078751	TCTTACAGACTGCTCCCCCAT	63.13	52	21	ATATCCTGGGCCTGATCCTCT	62.45	52	21
FANCG.12.0	chr9	35079137	35079250	GGAGGGGTTGTCACTGAGGAT	64.02	57	21	GAACTGACCATCCTGGGGAGG	64.68	61	21
FANCG.12.1	chr9	35079189	35079296	AGTGGCAAGGGATGCATTCTC	63.47	52	21	CCTCTGAGCCCTTCCAGTGCAT	67.04	59	22
FANCG.13.0	chr9	35079418	35079531	GCTGGGCCCGGAGACCAGAAG	69.93	71	21	TCTTGAGGCTGCAAACCGAGG	65.68	57	21
FUBP1.0.0	chr1	78414403	78414510	GAAATGGAGCTAATTCAGGAGTG	59.78	43	23	CTGCATCCATATATTTAACAAAGGT	58.12	32	25
FUBP1.1.0	chr1	78414830	78414938	TGGCTGACCACCTGGAGGAGC	69.06	66	21	AGTAGAAATCAACAAATTAGCAATT	56.4	24	25
FUBP1.1.1	chr1	78414880	78414988	TGAAAAAAAAGAACTTTGTTGCTG	58.4	29	24	GTGGCATTCCCTGGGGACTTG	66.09	61	21
FUBP1.1.2	chr1	78414930	78415035	TCTCATTTCTAATAAAAACAATACC	54.25	24	25	ATAATACTCAGCCCAGGCTGCA	64.29	50	22
FUBP1.2.0	chr1	78420926	78421028	ACAAAACAAAAAACAGAATTAAAGT	55.9	20	25	AATTAAGTATGTATTTTCAAGAAAT	52.1	16	25
FUBP1.3.0	chr1	78422249	78422354	GCTGCTGAATTTGGATCCGTTC	63.08	50	22	GGCTTTCACATACAATAAGTTCTG	58.76	37	24
FUBP1.3.1	chr1	78422295	78422403	CAAGGTTTGCATGTGAAGTCTGT	62.48	43	23	TTGTAGTTGGTGCACCTGCAG	63.84	52	21
FUBP1.4.0	chr1	78425858	78425962	CAGCATAAAAAACAGTCCCAAAAC	60.14	37	24	ATACAGATAACACACAAATAATAAG	53.85	24	25
FUBP1.5.0	chr1	78426020	78426127	GGGACACCATGGGGCCCATGG	70.44	71	21	GGAAAGCCCAGAACTAAACCCA	63.19	50	22
FUBP1.5.1	chr1	78426070	78426175	GGGCCCTACAAAAAAAAGGATGAC	63.04	45	24	TCCAGGATTATAAGGTGCAGGG	62	50	22
FUBP1.5.2	chr1	78426118	78426226	GGTTAAACAACTCTACGGCCAA	61.49	45	22	CCTGGAGGCCCAGGAGGTCCA	70.45	71	21
FUBP1.6.0	chr1	78428446	78428549	GAGGATTTCTCTGAAGTTCTATTCT	58.52	36	25	ACACTAAAAATTAAAAGTTTAAAGT	52.93	16	25
FUBP1.6.1	chr1	78428496	78428604	GGTTTCACCTCCTAAAATCAAAAG	58.87	37	24	GTTGCCGAGCATAGTCTATCTG	61.28	50	22
FUBP1.6.2	chr1	78428547	78428650	CAAGGGTGTACTAGGAGCTATTTAG	60.64	44	25	CTTCATATTAGGATCTGCATTTGG	58.14	37	24
FUBP1.7.0	chr1	78429249	78429358	TCTTCCTCGACCACCAGGTCC	66.05	61	21	TGTGTTAAAACATTAAGAGTTTAAA	54.48	20	25
FUBP1.7.1	chr1	78429297	78429407	GAGGGAAAGACAAGAACGAAG	59.26	47	21	CCAGTTTTCCCAGTTGGCACAA	64.48	50	22
FUBP1.7.2	chr1	78429350	78429457	ATAAAATTATTAAGTTTATTTTTCC	49.44	12	25	TCCCATGTTCCAGTTGCCTTGA	64.89	50	22
FUBP1.8.0	chr1	78429738	78429845	ATCTTCAAAACAAAGAAACAAAATT	55.95	20	25	ACAAAAAATGAAAATGTTAACTTTC	54.85	20	25
FUBP1.8.1	chr1	78429785	78429895	ACTCACTGCTGCCAACACTTAC	63.71	50	22	GGTCTGTAATAATTTCTGCAGC	58.1	40	22
FUBP1.9.0	chr1	78429928	78430035	GGGGACCTTATGTAAAAAAGACT	58.74	39	23	TGCCAACACTTACAAGATTATTAT	57.06	29	24
FUBP1.9.1	chr1	78429975	78430083	GGGTTTAAAGTAAAAAAAAGTATTT	53.78	20	25	GCGAACACCAGCATCATTTTG	61.68	47	21
FUBP1.10.0	chr1	78430320	78430426	GGCTTGCTAAAGCAGAAAAAGTTAG	61.72	40	25	ACAACCATTTCTGAATGGGTAT	58.36	36	22
FUBP1.10.1	chr1	78430369	78430479	TTTAATTATTCATGCATATTTTGCC	55.92	24	25	CCTCCTATTCTTGACCCATACTC	60.1	47	23
FUBP1.11.0	chr1	78430545	78430649	GTTCCTGTTACAATCATAGAAATAA	55.78	28	25	ACTCTTTCTTTATAAAGTATAAAGT	52.55	20	25
FUBP1.11.1	chr1	78430599	78430704	GGGCATCAAAACAGATCAAAAGT	60.66	39	23	CTGTAATCCTAAGAGGTTTGTCAGC	61.79	44	25
FUBP1.12.0	chr1	78430742	78430855	TGGAAGCCAGGAGCTGGTCTT	66.35	57	21	TCAAAAGTAGCCATTTCACAAAA	58.06	30	23
FUBP1.12.1	chr1	78430797	78430902	CCGTTTTGCTGACCTGTTAAC	60.68	47	21	CTCCCCCTTTTCCAATGACTAATCC	63.59	48	25
FUBP1.12.2	chr1	78430844	78430950	GCATACCCAAGCTTATTCAAATAG	58.63	37	24	TCTTGAACTGCATTTCCCGGTC	63.79	50	22
FUBP1.13.0	chr1	78432350	78432460	TTCAGGTCAAAAGATTAAAAGTAGC	58.43	32	25	GAGTTCTGCTGTTGTTACTTAAG	58.05	39	23
FUBP1.14.0	chr1	78432552	78432660	TTTTTTTTGGTTGAAAGATTCT	53.84	22	22	TCTAGTCACACTGAAAATACCATG	58.92	37	24
FUBP1.15.0	chr1	78432708	78432809	TTTCCTTCAATGAAAGATACTTTGT	57.81	28	25	AAGTATGTTTTGATCATGTTTTCAA	56.83	24	25
FUBP1.17.0	chr1	78433816	78433923	AAGTACAAAGCTTCTCCCCTCC	62.39	50	22	ATCTTAACATTGAAATTGTTACTTT	54.57	20	25
FUBP1.18.0	chr1	78435600	78435707	AAAAAAGAAAAATACCATCATAAAC	53.92	20	25	AAAACAATTTAAAATACTTAGAGTA	51.76	16	25
FUBP1.18.1	chr1	78435651	78435759	CCCCCATTTACTTCCTGATAC	58.19	47	21	TTTTGTCCCCCATAACCATAGTC	60.74	43	23
FUBP1.19.0	chr1	78444556	78444665	GGCACTGTTGAATAGTCTGCCATG	64.67	50	24	CTTTCGGGATTCCGCCGCGCG	71.87	71	21
FUBP1.19.1	chr1	78444606	78444716	GTTCAGAGACTTCCTCTCAGCT	61.84	50	22	GTGCATCTTTGAAAGCGTCGT	62.74	47	21
MCL1.0.0	chr1	150549831	150549942	CATGGAAGAACTCCACAAACCC	62.09	50	22	GGTGGTTGGTTAAAAGTCAAC	58.23	42	21
MCL1.0.1	chr1	150549885	150549996	CAAGTATGGGTTTCTGCTCTC	59.05	47	21	TATGCCAAACCAGCTCCTACTC	62.51	50	22
MCL1.1.0	chr1	150550710	150550821	CAAGTGTTTAGCCACAAAGGC	60.96	47	21	AAGGCCCCTTTCATCCTTAAGG	62.76	50	22
MCL1.1.1	chr1	150550760	150550872	CCAGTTTGTTACGCCGTCGCT	66.46	57	21	AGCCAGTCCCGTTTTGTCCTTA	64.59	50	22
MCL1.1.2	chr1	150550811	150550917	CAACGATTTCACATCGTCTTCG	60.88	45	22	GGTTCGATGCAGCTTTCTTGGT	64.35	50	22
MCL1.1.3	chr1	150550861	150550966	CCTGAGAAAGAAAAGCATGCAGGTC	64.94	48	25	GGCACCAAAAGAAATGAGAGTC	60.44	45	22
MCL1.1.4	chr1	150550907	150551019	CAAGATTCGCCTGCCCACCCG	68.96	66	21	CCGTCGCTGAAAACATGGATCA	64.12	50	22
MCL1.2.0	chr1	150551310	150551417	TTGTGTCCTTGGCGCCGGTGG	70.84	66	21	GAGGCCTTGGCGATTAATGAAC	62.58	50	22
MCL1.2.1	chr1	150551355	150551469	CAGCGACTGCCGGTACAACTC	66.25	61	21	GTGGTTGCGCTGCACGCCATC	70.42	66	21
MCL1.2.2	chr1	150551407	150551521	GAGGGTAGTGACCCGTCCGTA	65.52	61	21	CTGCTGGTGGCCCCAGACCTG	70.2	71	21
MCL1.2.3	chr1	150551459	150551568	CAACTCCAGCAGCGGCAGGAC	68.86	66	21	CCTGCTCCCGAAGGTACCGAG	67	66	21
MCL1.2.4	chr1	150551507	150551618	CGTACCCGTCCAGCTCCTCTT	66.38	61	21	ACTCGTCCTCCTCCTCCTCTG	64.96	61	21
MCL1.2.5	chr1	150551556	150551667	GGCTTCCATCTCCTCAAGCGG	65.86	61	21	CGTCCGTACTGGTGTTATTACC	61.15	50	22
MCL1.2.6	chr1	150551609	150551721	CCTCGCGGGGGTCGCGGTGAC	74.78	80	21	CAGCCGGCCGCTTCCCGAGAG	72.66	76	21
MCL1.2.7	chr1	150551658	150551771	GCCGCGCGACCCTCCGGGAGT	76.38	80	21	TTCGGGCGACATGATGGCGTC	68.36	61	21
MCL1.2.8	chr1	150551713	150551820	GCCGGCGCTTCCGCCAATCAC	72.22	71	21	CGCCGCGCGGCGGGTGGGCGCGAAG	84.09	88	25
MCL1.2.9	chr1	150551756	150551871	CCGGGCCGAGGCCTCCTTCTC	71.74	76	21	CGGTGACGTCGGGGACCTCGG	71.71	76	21
MCL1.2.10	chr1	150551809	150551917	CGGGTGGCGCCGCCGCTGCCG	80.64	90	21	GAGTCTGGCGTGAGGGTGGAC	67.46	66	21
MCL1.2.11	chr1	150551855	150551967	GTTGAGTCCGATTACCGCGTTT	64.09	50	22	CAATCACCGCGCCGGCCTCCC	73.52	76	21
MCL1.2.12	chr1	150551906	150552021	CCGCCTGGCTGAGAAAACTGG	66.58	61	21	TCCTTCTCCGTAGCCAAAAGTC	62.69	50	22
MDM2.0.0	chr12	69202212	69202320	GTCCCCTCTATCGCTGGTTCC	64.74	61	21	CGCGCGCCCCGTGAAGGAAAC	72.06	71	21
MDM2.1.0	chr12	69202974	69203079	TTTTTGTCTCGTGTAACTTTTAAGA	58.02	28	25	TCCAGTTTTCATCGTGTCTTT	58.48	38	21
MDM2.2.0	chr12	69207320	69207420	AAGAGATAAGTAGTATCTCACTAGT	56.23	32	25	ATTTTGGAAGTATAATAGCAGTTCT	56.96	28	25
MDM2.3.0	chr12	69210584	69210690	TTTGGCGTGCCAAGCTTCTCT	65.91	52	21	TTTAATGCTCAGAAATCATATTTGT	56.22	24	25
MDM2.3.1	chr12	69210632	69210743	CCATTGTAAAAAGCCATCTGGG	60.51	45	22	GCCAGTATATTATGACTAAACGATT	57.5	32	25
MDM2.4.0	chr12	69214078	69214184	ACCATAAAAACGTTTTAAAGACAT	56.42	25	24	TTTATTCTAAAATGTACATCTCTTG	54.03	24	25
MDM2.5.0	chr12	69218122	69218228	TCATTCTAATGTAATATTATTTGCA	53.54	20	25	CGCCCACCACCAAGTTTCTGA	65.9	57	21
MDM2.6.0	chr12	69218327	69218432	TATATATGAATATTTATTTGACGCA	53.23	20	25	TGTTGTATTTTATTTTTTTCCTAAA	52.97	16	25
MDM2.7.0	chr12	69222543	69222649	TAAGGGAGATATGTTGTGAAAGAAG	59	36	25	CAGCAATTTATTTTTTTTCCTTACA	56.16	24	25
MDM2.7.1	chr12	69222594	69222698	GCCATCGAATCCGGTAATGTTC	62.37	50	22	TCTGGTGAACGACAAAGAAAACGC	64.9	45	24
MDM2.7.2	chr12	69222640	69222748	GTTCAAAGTCTAGTCCTGGCAG	61.29	50	22	TCCTTTGATGAAAGCCTGGCTC	63.56	50	22
MDM2.8.0	chr12	69229603	69229703	CGACTCAGAAGATTATAGCCTTAGT	60.17	40	25	ATTAAGTTATATATTTTTTTCTTGT	50.06	12	25
MDM2.8.1	chr12	69229651	69229758	GATGAGGTAGTATTTTTTTTCCCC	58.19	37	24	GTGAACATTCAGGTGATTGGTTGG	63.02	45	24
MDM2.8.2	chr12	69229703	69229807	ATATTTTCTATGTTCATTGACTTTG	54.8	24	25	GTGTAGAATTTGAAGTTGAATCTCT	57.96	32	25
MDM2.9.0	chr12	69230436	69230540	TCTACTTTTTTAAGAAATAAAAATT	50.7	12	25	GGGCGATGAATTGATGCTAATG	60.77	45	22
MDM2.10.0	chr12	69233041	69233154	AGGGAAAGATAAAGGGGAAATC	58.15	40	22	CAGAAACTGACTGTGTGTCTT	58.77	42	21
MDM2.10.2	chr12	69233144	69233251	GTGAATGATTCCAGAGAGTCATGTG	62.07	44	25	CCCTTCGTGAGAATTGGCTTC	61.98	52	21
MDM2.10.3	chr12	69233195	69233300	CACAAGCTTCACAATCACAAGAAAG	61.88	40	25	ATCTCTGAGAAAGCCAAACTGG	60.98	45	22
MDM2.10.4	chr12	69233242	69233350	TCTAGTAGCATTATTTATAGCAGCC	58.77	36	25	GCTTTGATGTTCCTGATTGTAAA	58.27	34	23
MDM2.10.5	chr12	69233293	69233400	GGAAGAAACCCAAGACAAAGAAGA	61.6	41	24	CATGTGTTGAGGAAAATGATGAT	58.07	34	23
MDM2.10.6	chr12	69233346	69233452	GCCATTGAACCTTGTGTGATTTGTC	63.89	44	25	AGTGAAGACTATTCTCAGCCATC	60.29	43	23
MDM2.10.7	chr12	69233390	69233503	GTCCATGGCAAAACAGGACATC	62.73	50	22	GCAGCCAAGAAGATGTGAAAG	60.48	47	21
MDM2.10.8	chr12	69233447	69233553	GCTAAAGAAAAGGAATAAGCCCTG	60.56	41	24	AGAGTGTGGAATCTAGTTTGCCCC	64.91	50	24
MDM2.10.9	chr12	69233496	69233603	TGATTGTGCTAACTTATTTCCCC	59.39	39	23	TGTCAAGGTCGACCTAAAAATGG	61.48	43	23
MDM2.10.10	chr12	69233547	69233652	TATATTTCTAACTATATAACCCTAG	51.08	24	25	TCTTATGGCCTGCTTTACATGTGC	64.18	45	24
MDM4.0.0	chr1	204494631	204494737	GGTATTTCTAGTTTTTTGGTTTTTT	55.79	24	25	GTTTTACCAACAGACTGCAGT	59.39	42	21
MDM4.1.0	chr1	204495469	204495576	AAAATTCTCATTTTTTTTGTTTTTT	53.38	12	25	ACTTGAAATGTAAATAGCACATTT	56.22	25	24
MDM4.2.0	chr1	204499806	204499914	GACGTCAGAGCTTCTCCGTGA	64.52	57	21	GATCACAACATGGTATTTTATTCCA	58.3	32	25
MDM4.2.1	chr1	204499851	204499959	GGCTTGCGTATCTTTTTGGGTG	63.28	50	22	GTCAGTACATAATGGTGAAGCAAC	60.55	41	24
MDM4.3.0	chr1	204501291	204501404	TCACAGCTTTGAGTTCAAGGG	61.18	47	21	CATAGTGGCATTTGGGGTTGT	61.61	47	21
MDM4.4.0	chr1	204506535	204506648	CTTTTGTTGTACAGAGTGGCCC	62.34	50	22	GTTATTACCAGGGAAGGTTTTCC	59.65	43	23
MDM4.5.0	chr1	204507325	204507432	GAAGGTATGTTTTGGATTAAGGCT	59.71	37	24	ACTGCACTGATGGACACCTTTC	63.48	50	22
MDM4.5.1	chr1	204507379	204507485	ACCTTTTTATTTTTAATCTCTCCGT	57.63	28	25	CCACTTCCAGAAAAAGAACTACAG	60.14	41	24
MDM4.6.0	chr1	204511905	204512009	GGAAACTTGAGAAGCAACTATACAC	60.52	40	25	AGTTATCATTCTTTTCATTTGACTT	56.1	24	25
MDM4.6.1	chr1	204511956	204512059	ACAGACAAATCAGGTAAATTTCAC	58.32	33	24	TTAGCCCAAGATGAAACATCTAGGC	63.34	44	25
MDM4.6.2	chr1	204512000	204512112	GAAAGGGTAACATTCTTGGTTAC	58.02	39	23	GATGTAGCTGGCCTGCCTTGG	66.16	61	21
MDM4.7.0	chr1	204513655	204513758	GCTGCTGATACTGAACAAACAAGTG	63.41	44	25	ACAGAAACTCATGTTTGTTTTTTTT	57.9	24	25
MDM4.7.1	chr1	204513705	204513811	GGTATGTTGTGGAAAAATTCCATG	59.47	37	24	GTTTCAGATACTACAGATGACTTGT	59.01	36	25
MDM4.7.2	chr1	204513749	204513858	GTATCATCTGTTGAGATTTCTTTGT	58.02	32	25	GAGCAGTTAGGTGTTGGAATA	58.06	42	21
MDM4.8.0	chr1	204515910	204516021	AGAACTATTTTGCACCAGCCCC	63.84	50	22	CAAGTAAACATTACTAATGAGATGT	55.79	28	25
MDM4.9.0	chr1	204518231	204518340	CAAAGTTAACCCATTCTCTCTCC	59.4	43	23	CCTGAGTATTAATTGGCTTCACTTG	60.58	40	25
MDM4.9.1	chr1	204518285	204518390	AAGGAAAATGAAGGAAATGATGTC	58.37	33	24	ATGCAAGAAATTTAACTCTCCAAGC	60.99	36	25
MDM4.9.2	chr1	204518330	204518438	GCTCCTGTCGTTAGACCTAAAG	60.83	50	22	GGCCTTGAGGAAGGATTGGTAT	62.54	50	22
MDM4.9.3	chr1	204518382	204518492	TTTGATCCCTGCAACTCAGTGG	63.49	50	22	TCCACGTCTGATATCACTGCCA	63.9	50	22
MDM4.9.4	chr1	204518432	204518538	CTGAAAGCCAAGAGACCATCTC	61.36	50	22	TGTCCCTGATTGTCGAAGAACC	62.95	50	22
MDM4.9.5	chr1	204518485	204518585	CTTTCTGAACAGAGAACAGATACAG	59.77	40	25	ATGCGTATATAAAGAAAGAAAACTC	56.41	28	25
MDM4.9.6	chr1	204518532	204518638	GAAGCCATGTAGCTTATGTGAG	59.53	45	22	GTGGAATTCTTGGATTTGGCTC	60.51	45	22
MDM4.9.7	chr1	204518580	204518691	GAAGGACGGGCCATCTTGTCA	65.17	57	21	CAAGCATGGGAGAACAGTTAG	59.32	47	21
MDM4.9.8	chr1	204518628	204518743	GGCTGGGGCTTCATGCCCTAT	67.52	61	21	CAGAAAACATGGAGGATTGCC	60.21	47	21
MDM4.9.9	chr1	204518682	204518789	ATTAAGGTTTTTATAGCATAATGGT	55.46	24	25	AAAAGACCACGAGACGGGAACA	64.79	50	22
MDM4.9.10	chr1	204518731	204518840	CCGTTCACTTACCACATTATTTG	58.67	39	23	CACTTGTTTTCACTGTGCCAG	60.88	47	21
MLH1.0.1	chr3	37035080	37035196	TAACGGGCCGCGTCACTCAAT	67.47	57	21	ATTCGGCGGCTGGACGAGACA	69.24	61	21
MLH1.1.0	chr3	37038101	37038210	CCTCAAAGTAGCAGGATGTTTG	59.92	45	22	GACTGATAAATTATTTTCTGTTTGA	54.75	24	25
MLH1.1.1	chr3	37038154	37038255	CCTTTCTCTGTTCTGGAAACTAGGC	63.71	48	25	GTATTCAAGTGATTGTTAAAGAGGG	58.55	36	25
MLH1.2.0	chr3	37042436	37042540	TGAGGTAAGCTAAAGATTCAAGAAA	58.87	32	25	ATGATTATTTACTCATCTTTTTGGT	55.66	24	25
MLH1.2.1	chr3	37042487	37042590	CATTGTCTGTCATTTGTTAGTATGT	58.26	32	25	GTATGTGAAAGGTTCACTACTAGT	58.37	37	24
MLH1.3.0	chr3	37045871	37045981	TTTTACTCATATATATTCATTCTGA	52.25	20	25	GCAGTGAGTTTTTCTTTCAGTC	58.7	40	22
MLH1.4.0	chr3	37048466	37048569	GGGAGAGTAAATTGTTGAAGCTTTG	61.21	40	25	TCTCTCTACTGGATATTAATTTGTT	55.94	28	25
MLH1.5.0	chr3	37050299	37050402	TCCAAAATCTGGGAGTGGGTCT	63.8	50	22	ATTTACAAGAAAAATCAATCTTCTG	55.21	24	25
MLH1.5.1	chr3	37050346	37050455	GTGCTCATACATTGAACAGTTGC	61.33	43	23	CATAGCCACGAGGAGAAAAGCT	63.07	50	22
MLH1.6.0	chr3	37053275	37053382	TGTTTTATGAAAAGAAAAAAGGGGA	58.45	28	25	GACATCTAGTGTGTGTTTTTGGC	60.96	43	23
MLH1.7.0	chr3	37053493	37053595	TCGATAACCTATATAAAAAAATCTT	53	20	25	ATCCTTGTGTCTTCTGCTGTTTG	61.98	43	23
MLH1.8.0	chr3	37055916	37056023	TCTTCATCAACCGTAAGTTAAAA	56.8	30	23	TCAAAAGCTTCAGAATCTCTTTTC	58.33	33	24
MLH1.8.1	chr3	37055962	37056070	CAGGAAACACCCACAGGGAATT	63.47	50	22	GGATGTGAGGATAAAACCCTAGCC	63.25	50	24
MLH1.9.0	chr3	37058983	37059094	TGTAGCACCAAACTCCTCAACC	63.16	50	22	GTTTTGAACTGGTTGCTTTCT	58.16	38	21
MLH1.9.1	chr3	37059041	37059143	CAGGCTCTCCTCTTTGAAAGAGATG	63.53	48	25	TCCTTGAGAAAAGCCATAGAAACAG	61.69	40	25
MLH1.10.0	chr3	37061795	37061900	CACATCGAGAGCAAGCTCCTG	63.77	57	21	GGTAATTGTTCTCTCTTATTTTCCT	57.46	32	25
MLH1.10.1	chr3	37061843	37061951	CAGGTCAGGGCGCTTCTCATC	65.83	61	21	ATGTGGATGTTAATGTGCACCCC	64.04	47	23
MLH1.10.2	chr3	37061888	37061997	ATGTGCCCGGCCAGACGTGAGAG	71.47	65	23	CACGAGGAGAGCATCCTGGAG	64.71	61	21
MLH1.11.1	chr3	37067167	37067276	TCTGCAGCCTCTGAGCAAACC	65.69	57	21	CTGGCCCCTCTGGGGAGATGG	69.01	71	21
MLH1.11.2	chr3	37067221	37067322	GTCACAGAGGATAAGACAGATATTT	58.59	36	25	CTACTTCTGGAAGTAGTGATAAGG	58.25	41	24
MLH1.11.3	chr3	37067268	37067376	GAGATGCTTGAACTCCCAGCC	63.77	57	21	AGATTCCCGGGAACAGAAGCTT	64.42	50	22
MLH1.11.4	chr3	37067314	37067425	GCTTGGAGGGGGATACAACAAA	63.26	50	22	AACCCCTGTCCAGTCAGCCCC	69.1	66	21
MLH1.11.5	chr3	37067365	37067480	TACTTCCAGCAACCCCAGGTA	63.34	52	21	ATTTCTAGTGGCAGGGCTAGGC	64.85	54	22
MLH1.11.6	chr3	37067420	37067522	GCCTACCTCCTTTATTCTGTAATAA	58.58	36	25	CCTGCTGAAGTGGCTGCCAAAAA	67.06	52	23
MLH1.12.0	chr3	37070267	37070370	CCTCACTAGTGTTTTGAGTCTCCAG	63.18	48	25	ATGATCTGCACTTCCTTTTCTTC	59.65	39	23
MLH1.12.1	chr3	37070318	37070423	GTACGTAAACGCTGTGGCCTG	64.52	57	21	CTGATGTGGAAATGGTGGAAGATG	62.37	45	24
MLH1.12.2	chr3	37070364	37070469	CCAAGGTTTTGGAAATGGAGAAAGC	63.65	44	25	TTGTACCCCCCGGAGAAGGAT	65.29	57	21
MLH1.13.0	chr3	37081669	37081772	CCACCAAGCTTAGGTAAATCAGCTG	64.28	48	25	CCTGTTTTTTGGTTTTATTTTTTGT	56.97	24	25
MLH1.13.1	chr3	37081715	37081825	CAATGGTCCAGGGAGCACAGG	65.8	61	21	ATAACCACTCCTTCGTGGGCT	64.01	52	21
MLH1.14.0	chr3	37083733	37083840	CACTTCTGAAATTTCAACTGATCGT	60.69	36	25	GCATGAATTCAGCTTTTCCTT	58.08	38	21
MLH1.15.0	chr3	37088999	37089110	TGTTGAGTTTCTGAAGAAGAAGG	59.21	39	23	CTTGCTCCTTCATGTTCTTGC	60.48	47	21
MLH1.15.1	chr3	37089051	37089161	GGAAATTGATGAGGTGTGACAG	59.92	45	22	CCTTGCCATGCTTGCCTTAGAT	63.96	50	22
MLH1.15.2	chr3	37089101	37089210	CAAATAAAATTTCCAGCCGGGTG	61.59	43	23	ATGGTCCCAAAGAAGGACTTGC	63.51	50	22
MLH1.16.0	chr3	37089998	37090109	CAAGCAGATACTAAGCATTTCG	58.19	40	22	CTTGTTCCCTTGTCCTTTTTCC	60.32	45	22
MLH1.16.1	chr3	37090052	37090157	GGGCAAATGACCACCCTTTGAT	64.12	50	22	ACCCCTTCTGATTGACAACTATGTG	63.23	44	25
MLH1.17.0	chr3	37090389	37090493	CTCTCAGGCCAGCAGGTACAG	64.94	61	21	ATTTTGAGGTATTGAATTTCTTTGG	57.18	28	25
MLH1.17.1	chr3	37090434	37090543	GGACAGGACCTCATACAATCT	59.3	47	21	AGGAATGTTTTGAAAGCCTCA	58.74	38	21
MLH1.18.0	chr3	37091963	37092078	GAAGATGGAAATATCCTGCAGC	59.86	45	22	CAGGGAGGCTTATGACATCTA	59.09	47	21
MLH1.18.1	chr3	37092018	37092125	AGTCTTTGAGAGGTGTTAAATATGG	59.23	36	25	TCCAAACTCCTGGAAGTGGACT	63.71	50	22
MLH1.18.2	chr3	37092068	37092172	GTTCTTCTTTCTCTGTATTCCGAT	58.99	37	24	GCTCACACATTCTGCCTCCTAA	63.02	50	22
MSH2.0.0	chr2	47630326	47630438	TTCGACCGGGGCGACTTCTAT	66.13	57	21	CAACCAGGAGGTGAGGAGGTTT	64.61	54	22
MSH2.0.1	chr2	47630372	47630488	CGCCCGGGAGGTGTTCAAGAC	68.29	66	21	ACGCTGCAGTTGGAGAGCGCG	71	66	21
MSH2.0.2	chr2	47630425	47630534	CCGGCAGGTGAGGGCCGGGAC	74.56	80	21	CATGCCGGAGAAGCCGACCAC	68.65	66	21
MSH2.0.3	chr2	47630474	47630583	TTGTGGCGCGGCTCCTTTCCCG	72.88	68	22	TTCTATACGGCGCACGGCGAG	67.8	61	21
MSH2.1.0	chr2	47635531	47635639	GAATAGAGCTGGAAATAAGGCATC	59.96	41	24	CAAATCTGTAATGTACTTTTTTTT	53.36	20	24
MSH2.1.1	chr2	47635579	47635684	GGCATATAAGGTAATTATCTTCCTT	56.91	32	25	GAGTGTTGTGCTTAGTAAAATGAA	58.33	33	24
MSH2.1.2	chr2	47635629	47635735	AGAAAAATAAAAATGTGAAGAATTT	53.51	16	25	CTGGTTCGTCAGTATAGAGTTG	58.63	45	22
MSH2.2.1	chr2	47637276	47637382	CTAGGACTGTGTGAATTCCCTG	60.78	50	22	CTCAGTTTGAAGACATTCTCTTTGG	60.69	40	25
MSH2.2.2	chr2	47637326	47637432	TCTCCTCATCCAGATTGGACCA	63.04	50	22	GTGTTGTGGGTGTTAAAATGTCCG	63.45	45	24
MSH2.2.3	chr2	47637371	47637481	ACTGCTGGAGACATGGGGAAA	64.24	52	21	GGAGTTGGGTATGTGGATTCCA	62.47	50	22
MSH2.2.4	chr2	47637421	47637530	TGATAGAGGAGATTCCAGGCCT	62.58	50	22	CCCTGATAATGATCAGTTCTCC	58.39	45	22
MSH2.3.0	chr2	47639543	47639652	AGGGAGAGCAGATGAATAGTGC	62.31	50	22	CTCATAGTAGTTTAAACTATTTCTT	53.24	24	25
MSH2.3.1	chr2	47639596	47639697	AGGTACATGGATTATAAATGTGAAT	56.77	28	25	TCTGATCACAGAAAGAAAAAAAGC	58.81	33	24
MSH2.4.0	chr2	47641399	47641504	GCCAGTATATGAAATTGGATATTGC	59.07	36	25	AGAAATCTTCGATTTTTAAATTCTT	54.65	20	25
MSH2.4.2	chr2	47641495	47641603	TGGTTAAAAAATGTTTTCATTGACA	57.48	24	25	GGACAGTTTGAACTGACTACTT	58.6	40	22
MSH2.5.0	chr2	47643426	47643532	GCAGCCTCTCATGGATAAGAAC	61.49	50	22	GCCATTCTTTCTATTTTATTTTTTG	54.87	24	25
MSH2.5.1	chr2	47643474	47643583	ATACTTTCGTTAGTTTTATGTAACC	56.05	28	25	CTGGCTCTCAGTCTCTGGCTG	64.92	61	21
MSH2.6.0	chr2	47656873	47656979	GAAGTTTCAAAGACAAGCAGC	58.94	42	21	ATTTTACATTAATTCAAGTTAATTT	51.05	12	25
MSH2.6.1	chr2	47656924	47657029	AGGGTATAAATCAACTACCTAATGT	57.71	32	25	TTTGTAGAAGATGCAGAATTGAGGC	62.26	40	25
MSH2.6.2	chr2	47656972	47657075	TGAAGGTAACAAGTGATTTTGTTTT	58.71	28	25	CGATTCCCAGATCTTAACCGAC	61.22	50	22
MSH2.6.3	chr2	47657023	47657128	TACTTGGCAATGTGCTGTCCTC	63.53	50	22	GCAAACTTACAAGATTGTTACCGAC	61.48	40	25
MSH2.7.0	chr2	47672681	47672785	ATATGGATCAGGTATGCAATATACT	57.71	32	25	TTATTTGTTTGTTTTACTACTTTCT	54.23	20	25
MSH2.7.1	chr2	47672728	47672834	TTAAAAAGCAAAGGCCACTTTAAG	59.29	33	24	GTTGGCAGTTTTTGTGACTCCTC	63.01	47	23
MSH2.8.0	chr2	47690163	47690271	ATAAGTGCAGCCAGAGATCTTG	60.84	45	22	TAGGATTTTGTCACTTTGTTCTGT	59.22	33	24
MSH2.8.1	chr2	47690210	47690315	TGGAATAATTCTTTTGTCTATACAC	55.78	28	25	CCTTGTAAAACCTTCATTTGATCC	58.93	37	24
MSH2.9.0	chr2	47693787	47693895	AAAACTTTAGTACTGTAGATATCCA	55.89	28	25	TGGAATACTTTTTCTTTTCTTCTTG	56.85	28	25
MSH2.9.1	chr2	47693840	47693941	CAACAGGTTTGCAAGTCGTTATTAT	60.98	36	25	GATTAAACTGGATTCCAGTGCACAG	62.76	44	25
MSH2.9.2	chr2	47693887	47693995	GCTCTAACATGATGTGAATGTTC	58.48	39	23	CCTGTAAGGAAGAAAAAGTCCTTCG	62.19	44	25
MSH2.10.0	chr2	47698098	47698198	CAGGTAAACTTAATAGAACTAATAA	52.98	24	25	TTTTAATAAAACTGTTATTTCGATT	52.91	16	25
MSH2.10.1	chr2	47698148	47698251	ACAGAAGAAAAATCATGATATTTGA	55.92	24	25	AAGAGTATACCAAAAATAAAACAGA	55.31	24	25
MSH2.11.0	chr2	47702154	47702261	GTACGACCAGCCATTTTGGAGA	63.27	50	22	CCTGTGTACATTTTCTGTTTTTATT	57.14	28	25
MSH2.11.1	chr2	47702203	47702312	TCCAGGCATGCTTGTGTTGAAG	64.31	50	22	GCAGACACTCAATGATGTGTTAGC	62.86	45	24
MSH2.11.2	chr2	47702255	47702358	CTAATGACGTATACTTTGAAAAAGA	56.07	28	25	CGTGTCAAATGGAGCACCTGTT	64.28	50	22
MSH2.11.3	chr2	47702304	47702416	ACCTGGTTTTTGGGCTTTGTG	62.57	47	21	GAGAAAGGACAAGGAAGAATTATAT	57.04	32	25
MSH2.11.4	chr2	47702353	47702462	TTTTTTTTAATCTTGGAGTAGAA	52.83	21	23	TGAAGTTCAAGATGAAATTGCATT	58.55	29	24
MSH2.12.0	chr2	47703500	47703603	GTGTCCATTGTGGACTGCATCT	63.54	50	22	TCTTGCTTTCTGATATAATTTGTTT	56.17	24	25
MSH2.12.1	chr2	47703550	47703656	GAAAGGAGTCTCCACGTTCATG	61.61	50	22	TCAACATATATTCGACAAACTGGGG	61.57	40	25
MSH2.12.2	chr2	47703596	47703703	TCCTCAGGTAAGTGCATCTCCT	63.03	50	22	GGTGTTTTGTGCCATGTGAGTC	63.15	50	22
MSH2.12.3	chr2	47703643	47703753	CTGTCCTGTGAGAAGGAAAAGT	60.58	45	22	TCTTAGCCCGAGTAGGGGCTG	65.92	61	21
MSH2.13.0	chr2	47705405	47705510	GCAACAAAGATTGGTGCTTTTTGC	63.43	41	24	TGGGAAATTTCATGTAATTATGTGC	59.06	32	25
MSH2.13.1	chr2	47705455	47705561	ACTGCCTTGGCCAATCAGATAC	63.37	50	22	TAATAATCATAGATGAATTGGGAAG	55.13	28	25
MSH2.13.3	chr2	47705547	47705656	AGGTATGTACTATTGGAGTACTCT	58.14	37	24	CTTTTTGCATGTTTGCAACCC	60.35	42	21
MSH2.13.4	chr2	47705605	47705705	CTTACTACCCTTGAAATCATCAGTA	58.52	36	25	TACCAACTGTTAATAATCTACATGT	56.44	28	25
MSH2.14.0	chr2	47707825	47707931	GGAGTTTCAGTATATTGGAGAATCG	59.71	40	25	TCCCCTCACGCTTCCCCAAAT	66.71	57	21
MSH2.14.1	chr2	47707876	47707980	GCAGCAAAGAAGTGCTATCTGGAA	64.1	45	24	GGGATTCATGTTGCAGAGCTTG	62.78	50	22
MSH2.14.2	chr2	47707925	47708030	AGTTTAACTTAGCTTCTCTATTATT	54.41	24	25	GTGCTAAACAGAAAGCCCTGGA	63.49	50	22
MSH2.15.0	chr2	47709911	47710012	GCTAAAAGCTGAAGTAATAGCAAAG	59.37	36	25	TTACTAATGGGACATTCACATGTG	59.47	37	24
MSH2.15.1	chr2	47709958	47710064	TCACGAATAAAAGTTACTACGTGA	58.64	33	24	AGGAGTTCCTGTCCAAGGTGAA	63.71	50	22
MSH2.15.2	chr2	47710012	47710116	ATTGATAAGCTATTGTCTGTAATAG	55.19	28	25	AAAACATCACAATAAAGTTAAAACA	55.25	20	25
MSH6.0.0	chr2	48010364	48010479	TGCCCCCGGGGCCTCTCCTTC	73.44	76	21	AGAACGGTTGGGCCTTGCCGG	70.67	66	21
MSH6.0.1	chr2	48010415	48010530	TGGGCCTGGGCCCAGGCCCTT	76.06	76	21	ACAGCTTCTTCCCCAAGTCTC	62.44	52	21
MSH6.0.2	chr2	48010464	48010578	GAAGAACCTCAACGGAGGGCT	64.84	57	21	GGCCAGGGCCTCACGCGAAGG	72.99	76	21
MSH6.0.3	chr2	48010514	48010626	CACCAGGTAGCGGGGTGGGGG	71.8	76	21	CTCCTTCCCCAGGCGGGGATG	69.53	71	21
MSH6.0.4	chr2	48010568	48010680	CTTGGAACCCGGCGAGGGGAG	69.91	71	21	CCTTGGCGCGCTCCGCGTCAC	73.97	76	21
MSH6.1.0	chr2	48018060	48018163	TCCGCGAGAAAGGGAAATCAGT	64.68	50	22	ACTAAGTTATGTATTTCCTTTTGGC	58.24	32	25
MSH6.1.1	chr2	48018108	48018218	AACAAGGGGCTGGGTTAGCAA	65.09	52	21	GATTTGGTTTGGGCCAAGATGGAG	64.92	50	24
MSH6.1.2	chr2	48018155	48018261	GGTAAGAGTCACTACTGCCATGTG	63.37	50	24	GGTTTACAACCACCCCTTTGATGG	64.57	50	24
MSH6.1.3	chr2	48018202	48018310	GTGTGAGAGAAACAGACAGACAGGC	65.83	52	25	CAGTCCGTGTTCATGTACAGT	60.69	47	21
MSH6.2.0	chr2	48023023	48023132	CAAGATTAAGAGGCTTGAATTGGC	61.1	41	24	GGCCCTTATTGTTTATAAATACATT	56.33	28	25
MSH6.2.2	chr2	48023124	48023232	TATGTTAGGGTGATGGGGGAAG	61.68	50	22	GCAACGTGCAGATGAAGCCTTA	64.38	50	22
MSH6.3.0	chr2	48025744	48025846	GCCGCCAAATAAAAAAACGAAGGG	64.56	45	24	GTTTTTAAATACTCTTTCCTTGCCT	58.65	32	25
MSH6.3.1	chr2	48025792	48025896	GGTGGCTCTGATGTGGAATTTAAGC	64.79	48	25	ACAGATAAGAGTGAAGAAGATAATG	56.83	32	25
MSH6.3.2	chr2	48025841	48025949	TGAAATAAGCAGTGGAGTGGGG	62.98	50	22	CTAAGACACAAGGATCTAGGCG	60.64	50	22
MSH6.3.3	chr2	48025891	48025997	CCCTGTCAAAGTTGCTCGAAAG	62.63	50	22	GGGTCATATCAGATTCTGAGAGTG	60.68	45	24
MSH6.3.4	chr2	48025940	48026044	GCTCTCTTAAAAGGAAAAGCTCTAG	60.06	40	25	TAAGCCAGACACTAAGGAGGAAGG	63.89	50	24
MSH6.3.5	chr2	48025986	48026097	GCAACTAGCATTTCATCAGAAACC	61.33	41	24	GTGGGGGATAGTGAGAGTGAA	61.34	52	21
MSH6.3.7	chr2	48026087	48026197	GTAGTCGCCCTACTGTTTGGTA	62.16	50	22	TAGGAAGGAAACGCCCTCAGC	64.9	57	21
MSH6.3.9	chr2	48026188	48026298	GCATCTACACTCTATGTGCCTGAG	63.25	50	24	AAGCCCACGTTAGTGGAGGTG	65.1	57	21
MSH6.3.10	chr2	48026239	48026347	GGATGAGGAAGTGGTGGCAGATTA	64.73	50	24	GGTATCATGAAACTTTAGAATGGC	58.57	37	24
MSH6.3.11	chr2	48026286	48026396	CTGTTACAAGGTGGGGAAATTTT	60.03	39	23	CACAGGAGGAGGCCTGATCAC	64.97	61	21
MSH6.3.12	chr2	48026336	48026452	TCAGTGAACTGGGGCTGGTAT	63.68	52	21	GCCTGAGGATTTCCTCAATTC	59.39	47	21
MSH6.3.13	chr2	48026394	48026499	GGCTTTCCTGAAATTGCATTTGGC	64.61	45	24	TAAGTCTCAGAACTTTGATCTTGTC	59.18	36	25
MSH6.3.14	chr2	48026443	48026549	GGGCTATAAAGTAGCACGAGTG	61.22	50	22	TATGAGCTGTACCACATGGATGCTC	64.89	48	25
MSH6.3.15	chr2	48026493	48026598	GAGGCACGATGTAGAAAGATGG	61.48	50	22	GTATTCATGAAAGGCAACTGGGCC	64.95	50	24
MSH6.3.16	chr2	48026541	48026647	TGAGGAGGGAGATCTGTAGGAT	61.69	50	22	TGGCCGTTATTCAGATTCCCTG	63.1	50	22
MSH6.3.17	chr2	48026590	48026701	TGGAAGGTGATCCCTCTGAGAA	62.97	50	22	TGGAACAGACTGAGACTCCAG	61.53	52	21
MSH6.3.18	chr2	48026639	48026744	CCTCAAAGAAAAAGAGGAAGATTCT	59.64	36	25	GATGGCACATATATCCAAGTATGA	58.67	37	24
MSH6.3.19	chr2	48026690	48026795	GTGCTTTGTTGATACTTCACTGGG	62.76	45	24	GGATCATTACCAAGGGTACACAGAC	63.32	48	25
MSH6.3.20	chr2	48026741	48026850	CGCCATTGTTCGAGATTTAGG	60.08	47	21	CTGAGAACTACAGTAAGTATCTTCT	57.77	36	25
MSH6.3.21	chr2	48026791	48026894	AGTACAAGTTTTATTTGAAAAAGGA	56.22	24	25	TCTGGCCATACTCGTGCATATG	62.93	50	22
MSH6.3.22	chr2	48026839	48026950	AGAGTTCATTGTCCTGTTCTC	58	42	21	GGGAAAGTTTTTCATAGGTCAGT	59.27	39	23
MSH6.3.23	chr2	48026890	48026995	CCCAGTTTTGGGATGCATCCAAAA	64.84	45	24	AGGACTCTAGTGGCACACTATC	61.38	50	22
MSH6.3.24	chr2	48026939	48027051	AGGGAAAAGCTAAGTGATGGC	61.05	47	21	AGGAAATCTCTCAAAGGAAACTAA	58.21	33	24
MSH6.3.26	chr2	48027040	48027148	AAAGTGAATTGGCCCTCTCTGC	63.83	50	22	CTTTGAGAACTCTCCTTGAGG	58.35	47	21
MSH6.3.27	chr2	48027089	48027199	AATGCCTTATTGATCAGGAGC	58.82	42	21	ATGGCATTGGGGTGATGTTACC	63.66	50	22
MSH6.3.28	chr2	48027140	48027251	TCCCTTGGATTCTGACACAGTC	62.38	50	22	CTGATTCCATTGGGTTGACACC	62.16	50	22
MSH6.3.29	chr2	48027193	48027301	CCAAAGCCTATCAACGAATGG	60.01	47	21	CTCTAGGTGGTTGTGTCTTCTACC	62.55	50	24
MSH6.3.30	chr2	48027239	48027347	CTTGGAGATTTTTCTGAATGGAAC	58.93	37	24	GGAGCTTTTATCAATGGCTAATTT	58.49	33	24
MSH6.3.31	chr2	48027290	48027398	AGAGAGGGTTGATACTTGCCA	61.27	47	21	CAGTCAGCACTACAAGATCTGG	61.1	50	22
MSH6.3.32	chr2	48027338	48027452	GCTTTGTGCCCCACTCTGTAA	63.59	52	21	GAATGGTGCTAGATGCAGTGAC	62	50	22
MSH6.3.33	chr2	48027394	48027498	GATGCCATAGAAGACCTCATGG	60.98	50	22	ACAAATGGTTCTACTGAAGGAACCC	63.41	44	25
MSH6.3.34	chr2	48027441	48027546	GTAGAGCTTCTAAAGAAGCTTCCAG	61.56	44	25	TACTCCTTTTGGTAAGCGGCTC	63.01	50	22
MSH6.3.35	chr2	48027494	48027597	CATAATGTTGGGTCTCCCCTGA	62.2	50	22	GTAACCATTATGCTATTAATGATCG	56.66	32	25
MSH6.3.36	chr2	48027541	48027644	GGCTATAATGTATGAAGAAACTACA	57.13	32	25	GTTGTGCCTGACAAAATCTCCG	62.95	50	22
MSH6.3.37	chr2	48027590	48027700	CTGCTCTGGAAGGATTCAAAG	59.32	47	21	CAGATCTTGAGAGGCTACTCAG	60.05	50	22
MSH6.3.38	chr2	48027640	48027746	GGAAGAAGTTGCTGATGGTTTTAAG	61.21	40	25	AGAGTCAGAACCACCCAGACA	63.25	52	21
MSH6.3.39	chr2	48027691	48027798	CTGCAGACAAAAAATCCTGAAGGTC	63.16	44	25	ACATACAGCAAGAAGAAGATTATTG	58.08	32	25
MSH6.3.40	chr2	48027744	48027847	TGAACCGATGGGATACAGCCTT	64.21	50	22	AGTAATGTGTAAAATTATAGGGATC	55.08	28	25
MSH6.3.41	chr2	48027792	48027901	TTACTCCCAAAGCAGGCTTTG	61.53	47	21	AGTCTAAAATCCTTAAGCAGGTC	58.57	39	23
MSH6.3.42	chr2	48027841	48027948	GACATAAGAGAAAATGAACAGAGCC	60.58	40	25	GGTCGTTTTCCTGATTTGACTG	60.44	45	22
MSH6.3.43	chr2	48027887	48027997	GCAACAGAATTGGCTGTAGGAC	62.45	50	22	CCTTTGACCATGAAAAGGCTCG	62.71	50	22
MSH6.3.44	chr2	48027937	48028047	CGTTACCAGCTGGAAATTCCTG	62.2	50	22	GGCTTTGACTCTGATTATGACC	59.46	45	22
MSH6.3.45	chr2	48027991	48028098	GAATACGAGTTGAAATCTACCAAG	58.05	37	24	AGCCTCCTGGAATACCTAGAGA	61.96	50	22
MSH6.3.46	chr2	48028040	48028144	CCAAAACTATTGAAAAGAAGTTGGC	60.17	36	25	CCATAGTCTATTGGGGGATTGG	60.39	50	22
MSH6.3.47	chr2	48028087	48028202	ATCATTGAAGGACTGCATGCG	62.05	47	21	CCTGAGAATTTCACCACTCGCA	63.51	50	22
MSH6.3.48	chr2	48028143	48028249	ATTACAAGGACTGGCAGTCTGC	63.28	50	22	CAAGAAGGGCTGTAAACGATACTGG	64.02	48	25
MSH6.3.49	chr2	48028189	48028298	GACTTTGAACAAGCTTGTTCTCAGG	63.09	44	25	GGCTAATCTCATAAATGCTGAAG	58.03	39	23
MSH6.3.50	chr2	48028239	48028344	GCCAGCTGTATATTATCCCTAAAAA	59.41	36	25	CATGCGGCGACTGTTCTATAAC	62.35	50	22
MSH6.4.0	chr2	48030549	48030655	GCTTAAAGGATCACGCCATCCTTG	64.72	50	24	GAAGCCTCACTTTTACCCTCTC	61.04	50	22
MSH6.4.1	chr2	48030600	48030703	TGATTTTATTCCTAATGACATTCTA	54.69	24	25	AACTATAGTCGAGGGGGTGATG	61.45	50	22
MSH6.4.2	chr2	48030645	48030758	GGCAAAGCCTATTGTGTGCTTG	63.54	50	22	TGTTGCCGGAAGATACCCCCC	67.06	61	21
MSH6.4.3	chr2	48030702	48030810	CGCTTATGAGACAGGTAACTG	58.86	47	21	GCATTACGAAGACTTTTTTTGGAG	59.72	37	24
MSH6.4.4	chr2	48030745	48030855	AGTCATTTGTGACATTAGGAATAAC	58.01	32	25	TCTAATAGGCTGTGAGGAAGA	58.02	42	21
MSH6.5.0	chr2	48032040	48032144	GCCTCAGACAGAATAATGTCAGGTG	63.81	48	25	GTCATAAAAGACCTTTTCCTCCCTC	61.75	44	25
MSH6.5.1	chr2	48032087	48032193	CTCATTCAGTCATTTAGATGTGATA	57.13	32	25	AATGGCCCAGATGGGTTGTTAC	63.59	50	22
MSH6.6.0	chr2	48032747	48032851	ACATTAAACTTCTCATTTGAAGACT	57.58	28	25	ATGAGTATTCATTTGTGATTTTTTT	55.11	20	25
MSH6.6.1	chr2	48032797	48032903	AACTATTTTTATAGAAGATTATCTG	51.32	20	25	GAATTAAGTGAAACTGCCAGC	58.45	42	21
MSH6.7.0	chr2	48033335	48033437	CACTACCATTCATTAGTAGAAGATT	56.82	32	25	GTTACTTCCTTATGCATATTTTACT	55.83	28	25
MSH6.7.1	chr2	48033384	48033488	GGACATATGGTATGTGCAAATTGT	60.32	37	24	GATGGGACGGCAATAGCAAATG	62.9	50	22
MSH6.7.2	chr2	48033437	48033541	GGCACTTCTCTTGCTAGCACAT	63.59	50	22	AAAATGTCGTACATTATTTTCAACT	56.67	24	25
MSH6.8.0	chr2	48033582	48033691	TGCAGCAAGGCTTGCTAATCTC	64.17	50	22	GCACATGTATCGCTAATATTTTTCT	58.73	32	25
MSH6.8.1	chr2	48033628	48033736	ACATAGAAAAGCAAGAGAATTTGAG	58.49	32	25	ATGAATGTGAAGACCCCAGCCA	64.71	50	22
MSH6.8.2	chr2	48033685	48033787	TCGGTAACTAACTAACTATAATGGA	57.27	32	25	AGGGAGCTTGTCCTAAAAGCTATGG	64.83	48	25
MSH6.8.3	chr2	48033735	48033841	GAAACAGTAAAAGGGGAAGGG	59.17	47	21	CTCCCAGAGGAAGTTATTCAAAAGG	61.75	44	25
MUTYH.0.0	chr1	45794969	45795082	AGAGGACACCTGGGACCTTTT	63.57	52	21	TTCTCAGGGAATGGGGGCTTT	64.3	52	21
MUTYH.0.1	chr1	45795024	45795135	CTTGTAGTTGGGGGAGGGGGA	65.86	61	21	TGTGCATCAGTGGAGATGTGAG	63.01	50	22
MUTYH.1.0	chr1	45796152	45796266	TTGCAAAAGAGATAAACCGGT	58.82	38	21	AAAACCTATGGACTCAGGCCTG	62.73	50	22
MUTYH.2.0	chr1	45796847	45796948	CCAAGGCCAGCCCATATACTTGATA	64.73	48	25	GGAAGTACAACAAAGACAACAAAGG	61.32	40	25
MUTYH.2.1	chr1	45796893	45797001	ACAACCTGGAGGAAGGGTCAAG	64.61	54	22	AACAGCTGCGGTGTGAAATTCC	64.85	50	22
MUTYH.2.2	chr1	45796943	45797052	CAAAAGCCAACATCCTTGGCT	62.42	47	21	TACGGTGGTCACTGGGGTCTG	66.31	61	21
MUTYH.3.0	chr1	45797082	45797191	GTCACGGACGGGAACTCCCAC	67.7	66	21	AACATCCTTGGCTATTCCGCTG	63.67	50	22
MUTYH.3.1	chr1	45797128	45797243	GCCAGGCAGGGGTCAGGCCTC	72.37	76	21	AGGTGCGTGGCTGGGAGGGGC	74.39	76	21
MUTYH.4.0	chr1	45797324	45797431	TGGCCTTTCTGGGGAAGTTGA	64.47	52	21	CACTGCCCTCCACGCCCAGTAT	69.29	63	22
MUTYH.4.1	chr1	45797372	45797485	GAGGCAGGCACAGGTGGCACT	70.13	66	21	CAGCAGAATTTGGGCCCCAAG	64.89	57	21
MUTYH.4.2	chr1	45797419	45797531	AGATCCCCGAACCCTACTCAA	62.84	52	21	TGGCAGAGCTCTCCTCCCTGG	68.28	66	21
MUTYH.5.0	chr1	45797668	45797780	TCATAGGGCAGAGTCACTCCTT	63.03	50	22	TGACTGGGCCAGGAAGGGTTG	67.22	61	21
MUTYH.6.0	chr1	45797825	45797936	GAAATCTCCTGGCCGGGCTGG	68.23	66	21	GACTTCTCACTGCCCCTTCCC	65.19	61	21
MUTYH.6.1	chr1	45797874	45797987	AGAAGGGAACACTGCTGTGAAG	63.15	50	22	CACAGGCTCTCCACAGGGCAC	68.06	66	21
MUTYH.6.2	chr1	45797925	45798035	AGCACCCTTGTTACCCCAACAT	64.92	50	22	ACTGTGGCCCCTAGCTCCATG	66.8	61	21
MUTYH.7.0	chr1	45798054	45798165	ACAGAGGGGCCAAAGAGTTAG	62.17	52	21	TGAAGCACCCTTGTTACCCCAA	64.84	50	22
MUTYH.7.1	chr1	45798099	45798212	CACGCACAAAGTGGGGGTGGG	69.11	66	21	CAAGGGTGCTGCTGGGATCAG	66.11	61	21
MUTYH.8.0	chr1	45798233	45798343	CTAGCTCCTCTACCACCTGATT	61.12	50	22	CACGCACAAAGTGGGGGTGGG	69.11	66	21
MUTYH.8.1	chr1	45798286	45798396	AAGACTCCTGGGTTCCTACCCT	64.73	54	22	CAATGGCCCCAGCTGTGTAGC	66.69	61	21
MUTYH.9.0	chr1	45798414	45798524	GTCAAAGAGATCACCCGTCAGT	62.68	50	22	ACCCAAGACTCCTGGGTTCCTA	64.98	54	22
MUTYH.10.0	chr1	45798555	45798665	AAGGGTGAAGGTGGTAGAGGAA	63.19	50	22	ATCACCCGTCAGTCCCTCTATT	63.09	50	22
MUTYH.11.0	chr1	45798750	45798860	CATGAGGACACTGCTGACCTG	63.41	57	21	GTCTGACCCATGACCCTTCCC	64.94	61	21
MUTYH.12.0	chr1	45798922	45799031	AGGGGGCTGGGTGCCTGCCTC	74.02	76	21	CCCAGACCCAAGGGCCTCGAG	69.4	71	21
MUTYH.13.0	chr1	45799074	45799185	AGGAGACAGAGGCCTGCAATA	63.46	52	21	CACCCACTGTCCCTGCTCCTC	67.24	66	21
MUTYH.13.1	chr1	45799124	45799236	CTGGGGCCCCAGGACACTCAG	69.4	71	21	TCCCGTTTCTCTTGGTCGTAC	62.46	52	21
MUTYH.13.2	chr1	45799173	45799287	GTCTTGGGACACAGCAGCCTG	66.26	61	21	GTGACTTCAGCTACGTCTCTGA	62.13	50	22
MUTYH.14.0	chr1	45800050	45800161	CTCGTGGCTTCCTCATGATGG	63.54	57	21	CAATGAGCCTTGGGCCACAAC	65.12	57	21
MUTYH.14.1	chr1	45800103	45800210	GTCAGTCACAATGAGGCCAAAT	61.83	45	22	GGCCTGACTGTTGTTCTTAGCA	63.47	50	22
MUTYH.15.0	chr1	45805849	45805960	CCCGCAGCTTCCGACGGTGAG	70.55	71	21	GACCCCGCCCCATCCCCGACT	73.4	76	21
MYCL1.0.0	chr1	40363043	40363147	GCAAGTATTCCAAGGCCTTGCTTAG	64.79	48	25	CAGAACTGTCAGGCTTTTTGGTCAG	64.82	48	25
MYCL1.0.1	chr1	40363089	40363200	CTGGCCAGGGTGGGCACCTGG	72.63	76	21	CTTTTCTGCAACTGCTGCTGC	63.87	52	21
MYCL1.0.3	chr1	40363190	40363295	GGTCACATCCTCAGTATCAGAACTG	63.07	48	25	TTAGGATCACTACTTTGGGGGC	62.2	50	22
MYCL1.0.4	chr1	40363239	40363350	TCACTTTCTACAGGTGGGGGA	62.99	52	21	TGGTCCCTCAGCGCCAAGAAT	66.98	57	21
MYCL1.0.5	chr1	40363291	40363397	TTCCTTTTCCCCTGCAGCATC	63.69	52	21	GCTCCAGGAAGTTGTGATTCTTCC	64.11	50	24
MYCL1.0.10	chr1	40363537	40363644	GTCCGAGAAAAGAGATCAAGAGAAG	61.55	44	25	GGATGGAGATGTGGAAATGCT	60.84	47	21
MYCL1.0.11	chr1	40363587	40363697	AGACCCTACAGCTTTAGCTGTC	62.17	50	22	ACCGTGATGGTGACCGGCTTC	67.76	61	21
MYCL1.1.0	chr1	40366477	40366589	ATGGCTCGGGGAGGTCCTTAC	66.23	61	21	AGACACGGTTGGGGACTACAC	64.49	57	21
MYCL1.1.2	chr1	40366578	40366693	CCGGCTTCGAGGCTGGGAGTG	70.12	71	21	CTTTGGCCACCCATGGGGTGG	68.78	66	21
MYCL1.1.3	chr1	40366627	40366742	GGTTCCCCCGGGGCGCGCCAG	77.64	85	21	TTACCCGAGTCGCTTGGGCTC	67.22	61	21
MYCL1.1.4	chr1	40366677	40366792	AGCCGTTCCCGGGCCGAGAAG	71.9	71	21	TTCGCCCAGCGGACAGGGGGC	74.57	76	21
MYCL1.1.5	chr1	40366727	40366839	GATGGAGGCGTAGTTCCTGCC	65.58	61	21	TGGGAGTGCAGTCCGGGGCGG	74	76	21
MYCL1.1.6	chr1	40366781	40366889	CTTCGTCTCCGGTGCACCCTC	67.74	66	21	CAGGAGCGAGCCGGTCGCTCA	71.76	71	21
MYCL1.1.7	chr1	40366827	40366943	CCGGGTCCCCTGCGCCGGGAC	76.83	85	21	CGAGAAGCCGCTCCACATGCA	68.33	61	21
MYCL1.1.8	chr1	40366880	40366992	CGATGGCACCAGCTCGAATTT	64.33	52	21	CCCAGCCTTTCGAGTGGCCCC	70.5	71	21
MYCL1.1.9	chr1	40366928	40367043	GCGGTAGAAATCCTCCCCGCA	67.34	61	21	CTCCGGGCCACGGCTCCGGGG	76.61	85	21
MYCL1.1.10	chr1	40366980	40367089	TACGAGTCGTAGTCCATGTCC	61.44	52	21	GGGACCCAAGCCCCAGGGCGG	74.79	80	21
MYCL1.2.0	chr1	40367463	40367572	GAGCGCGGCCCGCACTCACAA	73.29	71	21	GGACCCGCGCCCGTGCCCTGG	77.53	85	21
MYCN.0.0	chr2	16082179	16082290	CTACTTCGGCGGCCCCGACTC	69.83	71	21	CCTCAGTCGCCGGCCGGGAGG	74.2	80	21
MYCN.0.1	chr2	16082231	16082340	AGTTTGAGCTGCTGCCCACGC	69.1	61	21	ATGCCGGGCATGATCTGCAAG	66.5	57	21
MYCN.0.2	chr2	16082282	16082390	GAGCACAGCTCCGAGCCCCCG	72.43	76	21	CCCTGCTTCTACCCGGACGAA	66.67	61	21
MYCN.0.3	chr2	16082332	16082444	CTGTGGGGCAGCCCGGCCGAG	75.07	80	21	GACCCCCCCGGGGGAGGACAT	72.74	76	21
MYCN.0.4	chr2	16082382	16082491	GGGTGGCCTCACCCCCAACCC	72.42	76	21	CCCCGCTGTCGCCCAGCCGTG	75.41	80	21
MYCN.0.5	chr2	16082431	16082542	CTTCTCCGCCCGCGAGAAGCT	69.8	66	21	GAGCTGGGTCACGGAGATGCT	67	61	21
MYCN.0.6	chr2	16082482	16082591	CACGGCCGCGGGCCGCCAACC	78.61	85	21	CGAGGAGGACGCGTTCGGCCT	71.74	71	21
MYCN.0.7	chr2	16082528	16082644	CGCCGCCAGCCCTGCGGGTCG	77.83	85	21	AACCCGGTCATCCTCCAGGAC	66.43	61	21
MYCN.0.9	chr2	16082632	16082744	GTGGATCCCGCCGTGGTCTTC	68.1	66	21	CGCCGGTTCCACCGCCCAGTC	73.12	76	21
MYCN.0.10	chr2	16082682	16082790	CAGCGCCCGTGCCCGCAGCCC	78.44	85	21	GTCGCGGGCACGGCGGGGCTG	78.04	85	21
MYCN.0.11	chr2	16082729	16082841	TCGCCTCGGGGGCGGGTATTG	71.75	71	21	CTGCCCGCCGAGCTCGCCCAC	75.39	80	21
MYCN.0.12	chr2	16082782	16082890	CCCTCCGCGCCCAGGCGGCCG	79.74	90	21	CTTCCCCTTTCCCGTGAACAA	63.26	52	21
MYCN.0.13	chr2	16082829	16082940	TCAGTACCTCCGGAGAGGACA	64.3	57	21	CCCCGGCCAGTGCCCCGGCGG	79.73	90	21
MYCN.0.14	chr2	16082878	16082990	CGGGTCCGGCTGCCTCCCTGG	74.33	80	21	TATTGCCGCCCCAGCCGGGGC	75.04	76	21
MYCN.1.0	chr2	16085604	16085717	CATCACTGTGCGTCCCAAGAA	63.62	52	21	CTCACATGAGAGTAACTAGCATC	58.79	43	23
MYCN.1.2	chr2	16085701	16085813	CAACTATGCCGCCCCCTCTCC	67.69	66	21	GTTCCTCCTCCAACACCAAGG	63.32	57	21
MYCN.1.3	chr2	16085753	16085864	GAAGAAGATAAAGAGCGAGGCG	61.78	50	22	CAAGAACGCAGCCCTGGGTCC	68.63	66	21
MYCN.1.4	chr2	16085804	16085914	CCCCAAAGGCTAAGAGCTTGA	62.8	52	21	TCAAACGATGCCTTCCCATCCA	64.99	50	22
MYCN.1.5	chr2	16085856	16085967	CGTCGCAGAAACCACAACATC	63.05	52	21	CTACGTGGAGAGTGAGGATGCA	64.18	54	22
MYCN.1.6	chr2	16085905	16086017	GTCCAGCTTTCTCACGCTCAG	63.96	57	21	CGTCCCCACGTCCGCTCAAGA	69.43	66	21
MYCN.1.7	chr2	16085951	16086063	AATGAGAAGGCCGCCAAGGTG	66.06	57	21	CTTGAGCCCCCGAAACTCTGA	64.84	57	21
MYCN.1.8	chr2	16086001	16086114	CACTCCCTCCAGGCCGAGGAG	68.83	71	21	ACAACATCCTGGAGCGCCAGC	68.38	61	21
MYCN.1.9	chr2	16086054	16086165	CAGGCAAGACAGCAGCAGTTG	65.04	57	21	CTCAGGGACCACGTGCCGGAG	69.79	71	21
MYCN.1.10	chr2	16086102	16086214	GCTAGACGCTTCTCAAAACTGG	62.17	50	22	GGTGGTCATTTTGAAAAAGGCC	61.49	45	22
MYCN.1.11	chr2	16086156	16086267	TTTTTTTAAACAAACATTGTG	50.79	19	21	GCACCAGCTTTTGCTGGAAAAG	63.99	50	22
NBN.0.0	chr8	90947775	90947878	AGGGATGGTATTTCTTTTAAAGGT	58.51	33	24	GGCCTGAAGTAGATGCTTACTAGG	62.74	50	24
NBN.1.0	chr8	90949228	90949328	CATTTGCTCAGTGGTGAATATATAG	58.26	36	25	TTTTATATACATCTCTCAAAGGTAC	54.82	28	25
NBN.2.0	chr8	90955469	90955575	CTGCTCCAGGATATGTGACCTATTG	63.2	48	25	TAAGCAAGTTTCTGGGCCTCAC	63.49	50	22
NBN.3.0	chr8	90958354	90958467	GTCAATAACAGCTTTTTTGGAAGC	60.2	37	24	CACTGACCTCTTGTGATACAG	58.44	47	21
NBN.3.1	chr8	90958412	90958514	GTCATTGTTCTTAAATGGGGTTAAG	59.01	36	25	TTTTTAGTTGACCATAATCATCATT	55.91	24	25
NBN.3.2	chr8	90958459	90958566	ACAAAGAAAAGTCACTTGTCATTTG	59.54	32	25	GTAGAGTTTTTAATCACCAGTGATC	58.33	36	25
NBN.4.0	chr8	90960027	90960135	AAAAAATACTGTTCATAGGAGTAAT	55.12	24	25	CCCCGTAAGCCAAATCTGTAT	60.56	47	21
NBN.5.0	chr8	90965463	90965566	CCTGTTTTTGAACTTTCACATCAAT	59.59	32	25	TGTACTATACCTCTCATTTAAAATG	55.06	28	25
NBN.5.1	chr8	90965508	90965619	AACTGTTCCAATACTTCATCTTCT	58.53	33	24	TCTGGTACTGCTTCATCACTG	60.14	47	21
NBN.5.2	chr8	90965561	90965672	ATTTGATCTTAGCTTTTCTGCAG	58.08	34	23	GGCCTTTTTCTAACATTGACATC	58.91	39	23
NBN.5.3	chr8	90965613	90965716	TTTTCACAATAGATTTTAAATCTGT	54.33	20	25	TTCTAACTCTGGTTTTGTGTCC	58.86	40	22
NBN.5.4	chr8	90965665	90965770	TGTCCACAGGCTCATTCTCAGA	63.8	50	22	CTATGGCCACATCATCCATTTCCC	64.09	50	24
NBN.5.5	chr8	90965713	90965819	TGAGGGTGTAGCAGGTTGTGTT	64.53	50	22	GCAGCATGAGATTTACTGGCAG	62.58	50	22
NBN.5.6	chr8	90965766	90965871	CTTGCTGATTTGCATGAAGAC	58.8	42	21	ATCTGTAAATAAGTTATTGTCTGAG	55.31	28	25
NBN.5.8	chr8	90965863	90965966	GCTAAGTAACCATTTAGTTTGGCAA	60.7	36	25	GTTTGTTCTAAAAGAGAACAAGACG	59.44	36	25
NBN.6.0	chr8	90967502	90967608	TGGTGAAAGCTGATAGTTTGGG	61.25	45	22	CAGAGACATGAGAGAAGTTATCAA	58.43	37	24
NBN.6.1	chr8	90967549	90967657	ACCATACTATTATTATTAGAGCTTG	54.68	28	25	GCTGAAAGTAGTTTCTGATGGAG	59.72	43	23
NBN.6.2	chr8	90967601	90967705	GGTGCATCTTGTGAAAGCATTCTGA	64.67	44	25	TCTTTACTTTTATTTATACTTGGCA	55.38	24	25
NBN.6.3	chr8	90967649	90967760	CTTTTGGCCTTTCACTCAAATCCC	63.27	45	24	GGGATTCTCATCTTAGCCAAAG	59.19	45	22
NBN.6.4	chr8	90967698	90967805	AAGGTAAATAATCAAGTTTACAGCA	57.64	28	25	GCTTGTTTTGCAGGACTCCTT	62.07	47	21
NBN.7.0	chr8	90970947	90971050	AAGGCTTGGTCCTGGAGTTGTT	64.84	50	22	AACAATAGTACGGTAATGAAGAAGC	59.83	36	25
NBN.7.1	chr8	90970989	90971100	GAAAGAAAGAATCACAACTGCTAG	58.71	37	24	CTGATTCTGTGTCAGCTACGT	60.48	47	21
NBN.8.0	chr8	90976628	90976734	CCTATTAGAATAAAATAGTTTAAGT	51.23	20	25	TGCTAACGAATCAATAAAATAATGC	57.47	28	25
NBN.8.1	chr8	90976682	90976782	ACTTTTATTCAGATAATGTCAAGAT	55.19	24	25	GGATCACAGTAATTCTTTGTAGTCA	59.24	36	25
NBN.9.0	chr8	90982582	90982687	CCCGGAGCCAAAAAGAAATTATGT	62.57	41	24	TGCAGTTTTTTACTAATAAAGAATA	53.87	20	25
NBN.9.1	chr8	90982636	90982743	TTCCCCACCTCCAAAGACAACT	64.26	50	22	TGACTGAATCCATTTCTTCTGACAG	61.46	40	25
NBN.9.2	chr8	90982685	90982790	AATGGAAGGAAACATTTTTTAAAGT	56.97	24	25	GTTATTCCTGTATCAACAACACACG	61.03	40	25
NBN.10.0	chr8	90983393	90983498	CATCAAGAGGTGGGTAAAAACTG	60.16	43	23	CTTTAGGAAAATTTAGCTTATAACA	54.25	24	25
NBN.10.1	chr8	90983445	90983548	ATATACTACTATGTTTGCTATTAAA	52.26	20	25	TAAATGTTTTCCCTTTGAAGATTTG	57.36	28	25
NBN.11.0	chr8	90990439	90990546	ATTGTCTACAATGAAGAAAACATGT	58.12	28	25	GACATCTTGTTATATTTAAAATACA	52.33	20	25
NBN.11.1	chr8	90990492	90990593	GCATTTTTTAAAGAAAAGTTTTAAG	53.76	20	25	CTTCTTGGACTCAACTGCTTTCAGG	64.37	48	25
NBN.12.0	chr8	90992956	90993061	GCAGTTTTCCCAGAGACATCT	60.7	47	21	TTTAACATAAGAACAAGACATTCAA	56.06	24	25
NBN.12.1	chr8	90993002	90993106	GGCTCATACTCTATTCTGTAAATGA	58.65	36	25	GATACCATGACAAGGTGAGTGC	61.68	50	22
NBN.12.2	chr8	90993054	90993157	CAGAGTTGCAGAGATGGCAATTTT	62.79	41	24	CCTCCAAGTTGCAATATAGCTTG	60.35	43	23
NBN.13.0	chr8	90993596	90993697	ACCATACTTAGAATTATCTTTTAAT	52.63	20	25	CCATTTTAAAATCAATTTTAAAATG	51.85	16	25
NBN.13.1	chr8	90993645	90993747	GACTCTGAAAAGTTAGCAAATAATT	56.74	28	25	CTCCAAAAGTAATACCATCCCCCG	63.48	50	24
NBN.13.2	chr8	90993696	90993797	TCACTTCTCAGAGAAAAAGTTTTCA	59.47	32	25	GCATTTTTTCCTCATTAACAAAGG	58.16	33	24
NBN.14.0	chr8	90994942	90995047	CGTACTCAACGCCAGTCAAAAG	62.66	50	22	TGGAAACTAGTGAAATAAAATTAGT	55.31	24	25
NBN.14.1	chr8	90994988	90995098	TTTTAAAAAAAGATAAGTTGATAGA	52.01	16	25	GTTAGCAGTTAACACAGCATG	58.19	42	21
NBN.15.0	chr8	90996714	90996826	GCGTAACCGGGGCTGCTAGAC	68.11	66	21	CTCCCCCGAGGCAGTCGCTAC	69.34	71	21
NPM1.1.0	chr5	170817043	170817146	TCAAAATAAACTACTTAACCCTACT	56.3	28	25	CTCCTTGTTAGAGTTGCTTTTTTC	59.12	37	24
NPM1.2.0	chr5	170818298	170818410	ATGTCTGTACAGCCAACGGTA	61.88	47	21	AAAAGTTGAAGTAGTATTTTTTTT	52.59	16	24
NPM1.2.1	chr5	170818345	170818453	GTTGTGTCAAGGTTTAATTCTGTTT	59.3	32	25	GTGCAAAGGATGAGTTGCACA	62.39	47	21
NPM1.3.0	chr5	170818704	170818806	TGTTATTTTTATATATTATACTACT	47.88	12	25	GTTTAGTGATGAAAAATTTCTCCCT	58.41	32	25
NPM1.4.0	chr5	170819706	170819811	GTTCCACAGGTAGAGATGGCAA	62.7	50	22	AGTTTTATAATGTCTAATAAATTGT	51.62	16	25
NPM1.5.0	chr5	170819899	170820001	CTTGATATACTTCCGGAATCTTGAC	59.71	40	25	AGAACAGCTCTTGTTCATGAGTACG	63.44	44	25
NPM1.6.0	chr5	170827130	170827239	TGTTAAACTAACAATAGAAATGGTG	56.44	28	25	CTACTCCCAAATTTTGAAAGTGC	59.1	39	23
NPM1.7.0	chr5	170827831	170827936	GCTACATTTACACGTGGGTCTCAT	63.38	45	24	TCAGGGACAGTGATTAAGATAAATT	58.44	32	25
NPM1.8.0	chr5	170832299	170832400	AGAAAAAGTGAGTAAAGTTATCTTA	54.79	24	25	TGACCTTTTGGAAATTCATTTCTT	58.16	29	24
NPM1.8.1	chr5	170832347	170832453	CACGTGTCTGGTTTGCATAGAC	62.42	50	22	GAAACAGGAAAAAACTCCTAAAACA	59.01	32	25
NPM1.10.0	chr5	170834690	170834791	CTGGGGACATGATTAAATCCAAGT	61.31	41	24	TTCTCTACTTACCTGTAATAATGCT	57.74	32	25
PALB2.0.0	chr16	23614775	23614886	GGAGGAGGGCAGTACACTGAC	64.61	61	21	GAAAATTGTGTTTTCACTTTACCC	58.04	33	24
PALB2.0.1	chr16	23614828	23614936	CCAGAAGTCAAGATTGCTGCTG	62.45	50	22	TTTCCATCTTTTTGTCCAGCCAGC	64.79	45	24
PALB2.0.2	chr16	23614879	23614982	CCAGGAACCTGATAGCATACAA	60.25	45	22	CACAAAAGACCAATGTTGGTCAGAG	63.1	44	25
PALB2.1.0	chr16	23619176	23619286	TCACTCTCTTTGGCACAGGGAT	64.09	50	22	CCACCCATAGAGTAGCAGTTATGC	63.27	50	24
PALB2.1.1	chr16	23619226	23619329	GCCCCTAATTTCGGAGAAAAATAAA	60.52	36	25	AAGACAGTACAGCATCACACCC	62.95	50	22
PALB2.1.2	chr16	23619276	23619380	GTCAGGAAAAATAAAGATCTGGCAG	60.81	40	25	CAATGAGCTGAAACACAGGGCT	64.06	50	22
PALB2.2.0	chr16	23625310	23625419	AACAAAAATAAATAAGCTGATCACA	56.65	24	25	AACACACAAAGTGGTCCCAGC	64.06	52	21
PALB2.3.0	chr16	23632670	23632784	TGGTTTTCTTTGCCTCTGTAA	58.39	38	21	ATGAGGGAACTGAGGACCTAGA	62.17	50	22
PALB2.3.1	chr16	23632726	23632832	TGCACTAAAGCAGTCTCTAGG	59.87	47	21	AATAGTAGTACCAAGCAGAGCTTC	60.56	41	24
PALB2.4.0	chr16	23634283	23634388	ATATTTCCAGACTTCAGTAGTACTT	57.67	32	25	ATAGTTAAAAATCAATCAATGCTTT	54.92	20	25
PALB2.4.1	chr16	23634330	23634435	GGAACAAAACAATGCCCTAAGCCA	64.81	45	24	CGTCATGACTTCTACTTGTTGATC	60.08	41	24
PALB2.4.2	chr16	23634380	23634486	GGAGTAACCTTTTAATATTAAAGGA	55.19	28	25	TCCTCTTTGTCAGGCCAAGCA	64.76	52	21
PALB2.5.0	chr16	23635319	23635429	GCAGCCAAAAATTATGCTTGG	59.67	42	21	GGAAAAACAAATCACTCCTTGGG	60.92	43	23
PALB2.6.0	chr16	23637550	23637654	CTTTACAACCGGCTCTTTCCCA	63.48	50	22	GATCTCTTTCAGCTCGAGATTCCC	63.25	50	24
PALB2.6.1	chr16	23637598	23637701	CAGGAACCTGAAGGATTCTGACACA	64.92	48	25	AAAGTTTTTCCCACTGCCAAGC	63.08	45	22
PALB2.6.2	chr16	23637645	23637754	CGAGTGCTGTTTTATGCAAAGC	61.9	45	22	CATCTTCGCAAGCAGTTATGA	59.4	42	21
PALB2.7.0	chr16	23640506	23640612	CACATCATTAGTCTACACTTTATGT	57.31	32	25	TGTAAGACACGAGACACTGGA	61.18	47	21
PALB2.8.0	chr16	23640952	23641060	ACAGAGTCACAGTCACAGGTAG	61.77	50	22	CAGAGAAAATTTCACAGAGGAAATG	59.25	36	25
PALB2.8.1	chr16	23640998	23641108	AGGGTGGTATGTGGTTTTGCTG	63.77	50	22	TATGCAGCTCCTGGCATGTGT	64.95	52	21
PALB2.8.2	chr16	23641051	23641156	GTATCACTGGCAAGACAGACTGAG	63.36	50	24	TGACTCAATGGGTGGAGGTGTT	64.3	50	22
PALB2.8.3	chr16	23641100	23641208	AGCAAGTTCGTCCAGCAACTTC	64.26	50	22	TAGGTTGTCCTTGCCTGCCTG	65.14	57	21
PALB2.8.4	chr16	23641151	23641261	CCAAAGGCTGGAGTAGTACCTA	61.32	50	22	GGCTGCCTGAACTGTCGAATT	63.96	52	21
PALB2.8.5	chr16	23641203	23641308	GTCTGTGGTAGGCCTGTCATTA	62.18	50	22	GTCTTTCAAATGAGCAAGTTGGGG	63.26	45	24
PALB2.8.6	chr16	23641254	23641359	ATAAAGTAATATGGATGAAGAAAGG	55.32	28	25	TGTAGATGCTTTTTCATAGGAGCC	61.35	41	24
PALB2.8.7	chr16	23641302	23641408	GAGTTTGGCCTTTTGGGATGTG	62.93	50	22	CTAAGATGGGGAAAGCAGGTGA	62.46	50	22
PALB2.8.8	chr16	23641351	23641460	CTAAGTCCTCCATTTCTGTATCC	58.45	43	23	TCATCAGGCGCAACCGTATTT	63.43	47	21
PALB2.8.9	chr16	23641401	23641505	CTGGAAAAATACAGCTTCCCTCTTT	61.94	40	25	AAAGGCCCGTCTTTGTATGCTG	64.11	50	22
PALB2.8.10	chr16	23641455	23641559	CAAAGGGCTCCACTGGTTTTTC	62.87	50	22	ATTTTCCTGGTAGAACAATAAGGTC	59.47	36	25
PALB2.8.11	chr16	23641501	23641610	GAGGTCCAAAGTCTTCATCAGG	61.04	50	22	TCCATGCGTTTAGGACTCAGT	61.88	47	21
PALB2.8.12	chr16	23641550	23641660	GACAGTAGTTGCTTTAAACTCAGC	60.73	41	24	CTTTAAGATGTCTCTCTCCAAACA	58.86	37	24
PALB2.8.13	chr16	23641602	23641706	CCGTGAAAGCATCATCATCCAAGG	64.73	50	24	CTGAGCAGGACTTCACTTTTTC	60.12	45	22
PALB2.8.14	chr16	23641654	23641757	GGGAATCCTCTTTTTGATGACGAC	62.35	45	24	GGTAACTGAAAGTCTGTGATACTG	59.48	41	24
PALB2.8.15	chr16	23641698	23641806	AGTCACAAAATAGTAACAAAACCC	58.25	33	24	ACTCAGCATTCCATCCCTATG	60	47	21
PALB2.9.0	chr16	23646176	23646280	GGTTCACAATGATCTGATGCTGGG	64.47	50	24	CATCATCATCATCAAACACATCTTG	59.43	36	25
PALB2.9.1	chr16	23646227	23646330	GTATCTTCTACCAGGTGCTTGG	60.84	50	22	TTTTCGTGCTGATATTTGTGTGAGG	62.7	40	25
PALB2.9.2	chr16	23646274	23646381	TTCAGTGGGCCCAGCGGGAGA	70.88	66	21	AATCGACAGGCTAGAAGTTGGC	63.32	50	22
PALB2.9.3	chr16	23646323	23646431	GAGAGGTTCTTGAACTTGGTTGTCC	64.1	48	25	GGGGTGCAGGCTGATTTTCTTT	64.36	50	22
PALB2.9.4	chr16	23646374	23646482	CACTTTGGTCAGTTTCCTCATTG	60.66	43	23	GCAACTGCCTTCCTAGACAAGT	63.21	50	22
PALB2.9.5	chr16	23646423	23646529	TCCTTATTTTTATTTTTAAACCCTT	54.19	20	25	GAGAGCTGACTTTAGTTAATGAGAG	59.37	40	25
PALB2.9.6	chr16	23646470	23646582	GACAGCCTCCACGGCTACTTT	65.14	57	21	GTTGTCCTGTGCATGTGCCAG	65.06	57	21
PALB2.9.7	chr16	23646527	23646630	TGTTCTAACATAATATTCTGCAGGA	58.52	32	25	TTGGAAAGGTTTAAATTTTTACTTG	55.79	24	25
PALB2.9.8	chr16	23646569	23646682	GAATGTTTTTCTGCAGAAAGAGG	59.1	39	23	ACCCTTTTTTCTTGACATCCA	58.38	38	21
PALB2.9.9	chr16	23646623	23646727	CTCTTAGGTTGACTTAGAATCTCAC	59.07	40	25	TTCCTCTGGCAATTGGACATGC	64.14	50	22
PALB2.9.10	chr16	23646671	23646779	CAAGAGTGTCACTGGGAGATTTT	61.17	43	23	CAGGAAACAGAAGGCCTTCAG	61.58	52	21
PALB2.9.11	chr16	23646720	23646832	AAGTTTTGGTTTTCATTTGCTGG	59.72	34	23	AAAGAGGAGAGGTTGCTTCCAG	62.65	50	22
PALB2.9.12	chr16	23646777	23646878	TTAGAGAACATGAAATATTTGCCTC	58.07	32	25	TTTCCTGAAGATTTTCATTCCTGCC	62.46	40	25
PALB2.9.13	chr16	23646826	23646927	GCCACTTTTACTTATAGCTTTATTT	56.55	28	25	TAAAGATTTCTCTGTTTGATTTTGT	56.29	24	25
PALB2.9.14	chr16	23646873	23646983	TTTTGCCTTGTGCCTCCAAAC	62.89	47	21	GCTGGTAAGTTATTGTAGGTGAG	59.22	43	23
PALB2.9.15	chr16	23646922	23647034	GGTCGTGAGTAGTAAGTTCAC	58.46	47	21	GCCTCTAAATTAGAACTTGTGGGC	62.36	45	24
PALB2.9.16	chr16	23646977	23647080	AAGGTGCTGACTACTACCGCTA	63.31	50	22	ACAAGGAGGTTATCTGTAGAGACAG	61.76	44	25
PALB2.9.17	chr16	23647022	23647130	TCGCCCTGGTGAAATTAGGTCT	64.14	50	22	CCAAACTTACAGGTGAAGTAAATC	58.39	37	24
PALB2.9.18	chr16	23647071	23647180	GGTTGGGCAGTTGGTGGAATTA	63.78	50	22	GTTCACTGCTACCTTTAGGAGG	60.78	50	22
PALB2.9.19	chr16	23647122	23647229	CTGGTTCTGGAGAATCTGGAAGTTC	63.49	48	25	GCTATCTGATAGAGTCTGTAAAGG	58.38	41	24
PALB2.9.20	chr16	23647173	23647285	TCAGTTACTGGTGATCTAGCA	58.6	42	21	GTCTTCTTAGGAATGTATCAACACC	59.83	40	25
PALB2.9.21	chr16	23647227	23647328	CCTGTTCCTTTAGTCTTTTCCCAGA	62.89	44	25	ATACACTGTCTTCATTAATTTCTGT	57.16	28	25
PALB2.9.22	chr16	23647277	23647377	GACACAGTCTCTCTCCTGTGAAATA	62.22	44	25	TCAGATTTAAGACTTAAAAGGTGAG	57.42	32	25
PALB2.9.23	chr16	23647322	23647434	TGGCAGCTTCTGCTTTTGCTC	64.76	52	21	CTAGCAGGATTTTTGCTACTGA	58.8	40	22
PALB2.9.24	chr16	23647374	23647478	GGGGAAAATGTTCTTGGGTGTCATC	64.71	48	25	CAGACAATCTGAGTGAATCAGTGCC	64.24	48	25
PALB2.9.26	chr16	23647470	23647579	GTCTTTTCTCCAGTTTCTTCATC	58.03	39	23	TTTGCTCACCACTAGGGTCACT	64.01	50	22
PALB2.9.27	chr16	23647527	23647631	AAACACATATTTTATTTTTAGGTTC	53.44	20	25	CTGTTCTTTGTATAGGTAATCCTCC	59.12	40	25
PALB2.10.0	chr16	23649161	23649268	GCACGCTAGAGGAGACAAAAAC	62.42	50	22	AGCAGGCATAAGTGAATGGTC	61.11	47	21
PALB2.10.1	chr16	23649212	23649315	AGTTTTATAGAGTCAAGAACTGTTT	57.05	28	25	GAGAGATCCTGCTGAGACAAAC	61.1	50	22
PALB2.11.0	chr16	23649366	23649473	ATACTGGGCAAGTGGAAAGGTG	63.25	50	22	AAATTGTTTGTACTATAACACCTT	55.33	25	24
PALB2.12.0	chr16	23652393	23652506	CCGTCGCCGACCCCAGGCCTG	74.69	80	21	AAAACCCTGGGAAAGCGGGGT	67.5	57	21
PMS1.0.0	chr2	190656532	190656640	GGTGCCACAAGCGTAGATGTTA	63.57	50	22	TCTAGCTGCTCTGTTAAAAGCG	61.35	45	22
PMS1.0.1	chr2	190656581	190656690	TACCTTTAAGACAAAGAAAAGGGT	58.65	33	24	GTTCGACTCCTTTCAAGTTCTC	59.6	45	22
PMS1.1.0	chr2	190660487	190660591	AAATAAATAGTCATGAAGATCTTGA	54.95	24	25	ACATATTAAAAGTGTTTTTTGACAT	55.06	20	25
PMS1.1.1	chr2	190660536	190660642	GAGAAGCCTTGGGGTCAATTTG	62.42	50	22	AATTGAGGTGCGAGATAACGGG	63.38	50	22
PMS1.1.2	chr2	190660584	190660692	TGGTTATTTTAGTGATTTCATATTC	54.3	24	25	CCTGTAATGGCAATGAAGTACTAC	59.84	41	24
PMS1.2.0	chr2	190670368	190670473	GGTCAAGGTAAGAAAGTAGCTTTG	60.2	41	24	AGTGTTAGTTTTATTAGATGTTTTT	54.03	20	25
PMS1.2.1	chr2	190670422	190670522	GTCTTAATTGTTGGTTTAAAAAAAA	54.54	20	25	GGCTGCTGATAATTTTAGCACCCAG	64.84	48	25
PMS1.3.0	chr2	190682737	190682839	CCAAGATCTCCTCATGAGCTTTGG	63.7	50	24	TAAATGTGCTTTTCTCTTGTCTGCC	62.66	40	25
PMS1.3.1	chr2	190682787	190682887	TGTCTTTGTACATAACAAGGTAAAC	58.14	32	25	AGATTATTTAAGAATCTACCTGTAA	53.89	24	25
PMS1.3.2	chr2	190682837	190682937	GGTATATGATATAATAAACAATGTA	50.94	20	25	AAAATGTAAAGATGAAATAAAAAAG	52.18	16	25
PMS1.4.0	chr2	190708684	190708787	CCACTCTGAAGAATCTCAGGTA	59.32	45	22	AAAAGTTATCTATATCATTTTTGTC	52.55	20	25
PMS1.4.1	chr2	190708733	190708835	CTGATTTACTCATGAAGCTGTTCAC	60.8	40	25	GCAGAGTATCAGATCACAAGATGGC	63.91	48	25
PMS1.5.0	chr2	190717371	190717475	ACCAGTACATCAAAAAGATATCTTA	56.43	28	25	TGTTGACATTGCATATTCTGTAATT	58.24	28	25
PMS1.5.1	chr2	190717422	190717529	ATTTGAATTGGAAATTTGTCACATT	57.58	24	25	TCCAAAGTGTGATGCAGACCAC	63.73	50	22
PMS1.6.0	chr2	190718656	190718763	GTAAATTTAACACCAGATAAAAGCC	57.57	32	25	ATTTTTTCTTTTATTTATTACATGT	51.05	12	25
PMS1.6.1	chr2	190718708	190718810	AACTCTTTTCAGATAATTTTTTCTT	54.5	20	25	TCTGAAATGCCTAAAGGAATCTAC	58.97	37	24
PMS1.6.2	chr2	190718755	190718859	TGTTTTCATATAAAAAGATTTGTTT	53.28	16	25	CTGAAAATCGATGTTCCTACAGCTG	62.57	44	25
PMS1.7.0	chr2	190718956	190719059	CGCAGCTGACATCGTTCTTAGTAAA	63.97	44	25	TTTCCCCTAACATTTGTTAATTTGT	58.27	28	25
PMS1.7.1	chr2	190719005	190719112	AAGTGGAATCATCTGGAAAGAA	58.03	36	22	CTCTTGAAAATCTGATGACGACTTG	60.8	40	25
PMS1.7.2	chr2	190719059	190719160	TTCCATTCCAAAATGATATGCATAA	58.04	28	25	ATGAAAATAATAAAACAGATGTTTC	53.52	20	25
PMS1.7.3	chr2	190719105	190719209	TGATTGTTTAAATCACCAGATAAGT	57.39	28	25	AACAGCAGAAACAGATGTGCTT	61.7	40	22
PMS1.7.4	chr2	190719159	190719259	GTAGTAGTGAAATTTCTAACATTGA	55.74	28	25	TTATTCAAATGTTGATACTTCAGTC	56.27	28	25
PMS1.7.5	chr2	190719208	190719314	TTCAATGAGTAATGTATCATGGGA	58.15	33	24	ATGATGAATCTGGAAAAAACACTG	58.62	33	24
PMS1.7.6	chr2	190719256	190719363	ACTTGTTTTATAAGTTCCGTTAAGC	58.73	32	25	GTATTGGTGACTTTGGTTATGGTC	60.26	41	24
PMS1.7.7	chr2	190719309	190719414	GACCATATAGATGAGAGTGGGG	59.58	50	22	TAAAAACACTAAGAATGCATTTCAG	57.22	28	25
PMS1.7.8	chr2	190719356	190719466	CTTCGGAAATTTCTGCAGATG	58.26	42	21	GGGAGAACTCTCAGACGGAATA	61.38	50	22
PMS1.7.9	chr2	190719402	190719515	TTCAGTGGGAGAGAATATTGAAC	58.57	39	23	CGTTAAGCACACCCAGTCAGAA	63.44	50	22
PMS1.7.10	chr2	190719455	190719560	AAAAAGTTTACCATGTAAAGTAAGT	55.98	24	25	GGGAAAATGAGGAAGAAGCAGG	61.9	50	22
PMS1.7.11	chr2	190719505	190719611	AATGAATCTTAATGAAGATTCATGT	55.73	24	25	GATGAGTGGAGCAGGGGAAATA	62.26	50	22
PMS1.7.12	chr2	190719559	190719663	AAATCTGGAAAAGTTACAGCTTATG	58.48	32	25	GAACCTGTGAAAATTTTAGTGCCTG	61.67	40	25
[truncated: 9,514 more rows]

## Sheet: Table_S4
Supplementary Table S4. List of 228 targeted genes
Name of gene (RefSeq)	Number of exons	Size of target regions	Number of microDuMIP	Size of covered regions	Designed coverage
ABL1	12	3646	61	3504	0.961053
ATM	62	9843	150	9447	0.959768
BAP1	17	2367	39	2367	1
BCL2A1	3	607	10	560	0.92257
BCL2	2	1051	19	1051	1
BCL2L1	2	714	11	695	0.973389
BLM	21	4475	80	4463	0.997318
BRCA1	23	5901	97	5713	0.968141
BRCA2	26	10533	194	10533	1
BRIP1	19	3949	68	3902	0.988098
BUB1B	23	3396	57	3305	0.973204
CARD11	24	3719	59	3611	0.97096
CASP8	10	1813	29	1728	0.953116
CCND1	5	933	16	891	0.954984
CCNE1	11	1344	21	1337	0.994792
CDC73	17	1773	28	1773	1
CDK4	7	979	15	979	1
CDKN1B	2	609	10	567	0.931034
CDKN2A	5	947	15	910	0.960929
CDKN2B	2	870	14	792	0.910345
CDKN2C	2	519	9	519	1
CHEK2	15	1916	24	1504	0.784969
CYLD	17	3048	51	3006	0.98622
ERCC2	24	2585	40	2585	1
ERCC3	15	2504	39	2483	0.991613
ERCC4	11	2862	52	2862	1
ERCC5	15	3716	63	3668	0.987083
FANCA	44	4838	72	4611	0.95308
FANCC	15	1977	31	1933	0.977744
FANCD2	43	4949	52	3540	0.715296
FANCE	10	1711	28	1711	1
FANCF	1	1162	22	1162	1
FANCG	14	2013	32	1916	0.951813
FUBP1	20	2145	36	2094	0.976224
MCL1	3	1087	20	1087	1
MDM2	11	1605	25	1601	0.997508
MDM4	10	1573	26	1573	1
MLH1	19	2470	40	2383	0.964777
MSH2	16	2971	49	2915	0.981151
MSH6	10	4183	75	4095	0.978962
MUTYH	16	1816	29	1816	1
MYCL1	3	1328	18	1157	0.871235
MYCN	2	1407	25	1407	1
NBN	16	2431	40	2407	0.990128
NPM1	12	1011	11	871	0.861523
PALB2	13	3694	64	3652	0.98863
PMS1	12	2921	51	2921	1
PMS2	15	2744	18	1301	0.474125
PPP2R1A	15	1925	31	1837	0.954286
RB1	27	3074	46	2823	0.918347
RECQL4	21	3849	64	3815	0.991167
SKP2	11	1553	22	1375	0.885383
STAG2	33	4160	62	3809	0.915625
TERT	16	3565	61	3564	0.999719
TNFAIP3	8	2451	44	2402	0.980008
TP53	12	1375	22	1375	1
TRAF7	20	2223	34	2186	0.983356
WRN	34	4663	72	4436	0.951319
XPA	6	878	14	828	0.943052
XPC	16	2989	46	2922	0.977584
AR	9	2867	50	2867	1
BCOR	14	5412	95	5333	0.985403
CDX2	3	965	17	959	0.993782
DICER1	26	6045	101	6045	1
DIS3	22	3177	47	3072	0.96695
ERG	12	1605	28	1522	0.948287
ETV1	13	1623	24	1552	0.956254
FAM46C	1	5527	107	5527	1
FBXW7	13	2754	48	2754	1
FOXA1	2	1431	24	1431	1
GATA3	5	1380	20	1330	0.963768
IDH1	8	1323	20	1278	0.965986
IDH2	11	1470	25	1470	1
IKZF1	7	1627	28	1627	1
LMO1	5	533	10	533	1
MED12	45	7019	107	6684	0.952272
MITF	14	1910	30	1720	0.900524
MYC	3	1388	27	1388	1
NFE2L2	5	1863	34	1863	1
NKX2-1	3	1229	19	1229	1
NKX3-1	2	717	13	717	1
PHF6	9	1287	20	1244	0.966589
PHOX2B	3	968	14	929	0.959711
PRPF40B	26	2955	48	2909	0.984433
RUNX1	9	1567	28	1567	1
SBDS	5	798	5	388	0.486216
SF3A1	16	2548	44	2548	1
SF3B1	26	4206	70	4157	0.98835
SOX2	1	2081	31	1999	0.960596
SOX9	3	1553	28	1553	1
SPOP	9	1214	20	1214	1
SRSF1	4	830	14	830	1
SRSF2	2	678	12	677	0.998525
SRSF7	8	795	13	795	1
U2AF1	9	879	12	830	0.944255
U2AF2	12	1550	24	1550	1
WWP1	23	3012	33	2595	0.861554
XBP1	5	1202	22	1202	1
ZRSR2	11	1560	20	1425	0.913462
ARID1A	20	7068	130	7021	0.99335
ARID1B	20	6960	119	6783	0.974569
ARID2	21	5729	103	5729	1
ASXL1	13	4760	87	4667	0.980462
ATRX	35	7854	129	7566	0.963331
CHD1	35	5508	87	5173	0.939179
CHD2	38	5895	92	5548	0.941137
CHD4	39	6158	96	6021	0.977753
CREBBP	31	7660	132	7487	0.977415
DAXX	8	2349	35	2023	0.861218
DNMT1	41	5340	87	5317	0.995693
DNMT3A	24	3108	50	3065	0.986165
EP300	31	7576	131	7529	0.993796
EZH2	19	2455	39	2455	1
HIST1H3B	1	417	6	405	0.971223
KDM5A	28	5371	87	5223	0.972445
KDM5C	27	5059	82	5024	0.993082
KDM6A	29	4515	68	4100	0.908084
KMT2A	36	12305	214	12076	0.98139
KMT2C	59	15375	227	13037	0.847935
KMT2D	54	17198	300	17132	0.996162
MEN1	9	1937	32	1937	1
NCOA3	21	4526	76	4332	0.957137
NCOR1	45	7859	121	7211	0.917547
NSD1	22	8323	151	8280	0.994834
PAX5	10	1276	20	1276	1
PBRM1	29	5058	83	4958	0.980229
PRDM1	8	2560	48	2560	1
SETBP1	6	5031	91	4966	0.98708
SETD2	21	7916	139	7808	0.986357
SMARCA1	24	3419	54	3391	0.99181
SMARCA4	35	5424	91	5381	0.992072
SMARCB1	9	1247	19	1247	1
TET2	8	11416	200	11058	0.968641
WHSC1L1	24	4646	69	4359	0.938226
WT1	11	1670	31	1670	1
ACVR1B	10	1741	28	1707	0.980471
AKT1	13	1576	24	1576	1
AKT2	13	1579	21	1453	0.920203
AKT3	14	1623	25	1623	1
ALK	29	5172	85	5122	0.990333
AMER1	1	3512	66	3512	1
APC	16	8858	166	8806	0.99413
AXIN1	10	2689	47	2645	0.983637
B2M	3	383	7	383	1
BMPR1A	11	1710	7	599	0.350292
BRAF	18	2489	29	2088	0.838891
CBL	16	2887	48	2870	0.994112
CDC42	6	717	3	283	0.3947
CDH1	16	2815	49	2815	1
CEBPA	1	1193	21	1193	1
CIC	20	5037	86	4992	0.991066
CRKL	3	935	16	926	0.990374
CSF1R	21	3140	51	3074	0.978981
CTNNB1	14	2490	43	2490	1
DOCK2	52	6055	90	5867	0.968951
EGFR	30	4194	70	4194	1
ELMO1	21	2405	38	2405	1
ERBB2	27	4055	67	4013	0.989642
ERBB4	28	4225	68	4035	0.95503
EXT1	11	2352	38	2258	0.960034
EXT2	15	2504	41	2410	0.96246
FGFR1	19	2829	45	2829	1
FGFR2	20	2910	49	2898	0.995876
FGFR3	18	2760	47	2714	0.983333
FH	10	1633	21	1514	0.927128
FLCN	11	2004	35	1962	0.979042
FLT3	24	3236	51	3157	0.975587
FOXL2	1	1555	26	1476	0.949196
GATA1	5	1287	22	1245	0.967366
GATA2	5	1488	25	1445	0.971102
GNA11	7	1147	15	1092	0.952049
GNAQ	7	1147	9	753	0.656495
GNAS	15	4181	72	4036	0.965319
GPC3	9	1901	31	1851	0.973698
HNF1A	10	1996	35	1952	0.977956
HRAS	5	673	11	673	1
JAK1	24	3719	60	3490	0.938424
JAK2	23	3642	59	3642	1
JAK3	23	3618	58	3580	0.989497
KEAP1	5	1920	34	1875	0.976562
KIT	21	3152	51	3105	0.985089
KLF4	5	1485	28	1485	1
KRAS	5	727	10	710	0.976616
MAP2K1	11	1293	15	1144	0.884764
MAP2K4	11	1311	15	1115	0.850496
MAP3K1	20	4749	84	4749	1
MET	20	4437	76	4363	0.983322
MPL	12	2030	32	1931	0.951232
MYD88	5	999	18	999	1
NF1	58	9204	117	7438	0.808127
NF2	17	1996	30	1996	1
NOTCH1	34	8032	141	8030	0.999751
NOTCH2	34	7828	122	7033	0.898441
NOTCH3	33	7319	126	7232	0.988113
NRAS	4	604	9	584	0.966887
PDGFRA	22	3502	58	3439	0.98201
PIK3CA	20	3417	49	2903	0.849576
PIK3R1	17	2464	39	2390	0.969968
PRKAR1A	11	1293	21	1293	1
PTCH1	25	4800	82	4600	0.958333
PTEN	9	1301	9	744	0.571868
PTPN11	15	1937	18	1480	0.764068
RAC1	7	703	5	404	0.57468
RAC2	6	635	10	635	1
RET	20	3582	61	3535	0.986879
RNF43	9	2441	45	2441	1
ROBO1	32	5357	87	5287	0.986933
ROBO2	26	4413	68	4264	0.966236
ROS1	43	7507	125	7507	1
SDHAF2	4	1070	9	535	0.5
SDHB	8	921	11	846	0.918567
SDHC	6	673	5	358	0.531947
SDHD	5	638	5	393	0.615987
SEMA3A	17	2493	40	2449	0.982351
SEMA3E	17	2505	43	2505	1
SLIT2	37	4987	78	4945	0.991578
SMAD2	10	1504	25	1504	1
SMAD4	11	1770	28	1701	0.961017
SMO	12	2486	42	2470	0.993564
SOCS1	1	692	12	692	1
STK11	9	1391	21	1391	1
SUFU	13	1589	23	1589	1
TGFBR2	8	1857	32	1811	0.975229
TSC1	21	3716	60	3541	0.952906
TSC2	41	5865	95	5865	1
TSHR	11	2534	42	2534	1
VHL	3	665	11	665	1
WAS	12	1631	27	1577	0.966891
Total	3669	709363	11510	681138	0.960211

## Sheet: Table_S5
Supplementary Table S5. Coverage for each condition
gDNA (ng)	Hybridization time (hrs)	1x	8x	20x	50x	100x	250x	500x	1000x
50	24	0.969715	0.931134	0.881065	0.781623	0.658182	0.384951	0.150989	0.0292677
100	24	0.972137	0.93833	0.891688	0.806991	0.691585	0.436536	0.196891	0.0467585
200	24	0.973249	0.94316	0.904952	0.827471	0.727102	0.49677	0.257329	0.0785263
500	12	0.976919	0.958326	0.930912	0.879147	0.80731	0.644728	0.437775	0.20941
500	24	0.975796	0.952444	0.921201	0.862985	0.787517	0.614108	0.407183	0.191106
500	24*	0.973312	0.94523	0.901219	0.810608	0.691937	0.431474	0.201069	0.0518659
500	48	0.97613	0.960738	0.937201	0.893295	0.835315	0.702251	0.520563	0.282798
Average		0.973894	0.947052	0.909748	0.837446	0.742707	0.530117	0.310257	0.127105
* Replicates for 500ng of gDNA, 24hrs of hybridization time
The size of target regions is 681,160bp

## Sheet: Table_S6
Supplementary Table S6. Precision of SNP calling by microDuMIP capture compared to consensus SNP (Bottle Consortium)
		Accuracy			Accuracy (before PCR duplicate removal)
gDNA (ng)	Hybridization time (hrs)	genotype concordance	sensitivity	PPV	genotype concordance	sensitivity	PPV
50	24	1	0.936416	0.613636	0.987879	0.953757	0.264423
100	24	1	0.942197	0.730942	0.994012	0.965318	0.401442
200	24	0.994012	0.965318	0.784038	0.994048	0.971098	0.521739
500	12	0.994012	0.965318	0.784038	0.994048	0.971098	0.515337
500	24	0.994012	0.965318	0.784038	0.988304	0.988439	0.635688
500	24*	0.988024	0.965318	0.780374	0.994083	0.976879	0.662745
500	48	0.994118	0.982659	0.769231	0.994118	0.982659	0.723404
Average		0.994883	0.960363	0.749471	0.992356	0.97275	0.532111
PPV: positive predictive value

## Sheet: Table_S7
Supplementary Table S7. Cost estimate of microDuMIP capture experiments
Process	Code	Name	Amounts	Cost	Used amounts per sample	Cost per sample	Total cost per sample, per gene
Probe generation		CustomArray® Inc. oligonucleotide pool (12k)	80 µL	1000	0.5 µL (for 7 samples)	0.892857	2.19344	$50.34 per sample	$0.22 per gene per sample
	KK2602	KAPA polymerase	6.25 mL	177.515	10 µL (for 7 samples)	0.0406857
		Oligo forward, reverse primers	6 mL	9.86	2 µL (for 7 samples)	0.000469524
	R0528L	EarI	2,500 U, 0.125 mL	338.264	1.5 µL (for 7 samples)	0.579429
	28706	QIAquick Gel Extraction Kit (250)	250 rxn	594.675	2 rxn (for 7 samples)	0.68
microDuMIP capture	ABS-N8080038	AmpliTaq® DNA Polymerase, Stoffel Fragment	1000 U	298.81	2 U	0.598	2.00199
	A0102K	Ampligase DNA Ligase	2500 U	367.85	4 U	0.5888
	N2050-10-L	10 mM dNTP Solution Mix	3.2 mL	333.037	0.005 µL	0.000520313
	M0206L	Exonuclease III	25000 U, 0.25 mL	294.872	0.5 µL	0.59
	M0293L	Exonuclease I	15000 U, 0.75 mL	337.278	0.5 µL	0.224667
Post-capture amplification	206143	QIAGEN Multiplex PCR Master Mix	200 rxn	295.85	1 rxn	1.48	3.86329
		AmpF, AmpR primers	6 mL	9.86	2 µL	0.00328667
	28706	QIAquick Gel Extraction Kit (250)	250 rxn	594.675	1 rxn	2.38
Adapter ligation and purification	M0201L	T4 Polynucleotide Kinase	0.25 mL	224	3 µL	2.688	8.94411
	L6030-LC-L	T4 DNA Ligase	0.8 mL	316	3 µL	1.185
		Illumina adapter primers	6 mL	29.6	4 µL	0.0197333
	KK2602	KAPA polymerase	6.25 mL	177.515	10 µL	0.2848
		Flanking_F, Flanking_R primers	6 mL	9.86	4 µL	0.00657333
	28106	QIAquick PCR Purification Kit (250)	250 rxn	594.675	1 rxn	2.3787
	28706	QIAquick Gel Extraction Kit (250)	250 rxn	594.675	1 rxn	2.3787
Sequecing		Illumina Hiseq2500	1 lane	2000	1 lane (for 60 samples)	33.3333	33.3333
Total initial cost				8598.87
This cost estimate is based on the experiment with 100 ng gDNA and a 1:500 gDNA:probe ratio.
Under this condition, the microDuMIP pool from one array can be used for 1,120 (= 80 × 14) reactions.
If the second PCR is performed, 1 µL of oligo pool can be used for at least 280 reactions (data not shown). Therefore, 22,400 reactions can be performed from one array.

## Sheet: Table_S8
Supplementary Table S8. Capture results of two-tube captures experiments
used gDNA		Raw reads (M)	Capture specificity	Unique reads (M)	Precision			Coverage
for each tube	total				genotype concordance	sensitivity	PPV	1X	8X	50X	100X
50ng	100ng	10.815	0.987558	1.44528	0.987013	0.890173	0.660944	0.956521	0.884986	0.591638	0.359797
100ng	200ng	11.5532	0.990776	2.09444	1	0.924855	0.737327	0.967909	0.922004	0.735397	0.574642
200ng	400ng	9.95429	0.991946	2.33963	1	0.924855	0.744186	0.970898	0.92967	0.765183	0.624792
500ng	1000ng	12.7502	0.991038	3.17426	1	0.959538	0.757991	0.978904	0.957298	0.836767	0.723595
Two-tube captures with two subsets of non-overlapping probes were performed under 24 hr hybridization time, 10x dNTPs, 1:500 gDNA:probe ratio, and compared with the integrated high-confidence SNPs by Bottle Consortium.
Two-tube captures required twice amount of gDNA but the results were not superior to that of single tube experiments.
TR: targeted regions
